# Supplementary material for: Positive parenting styles and meaning in life in physical education teacher students: a chain mediation of physical activity and smartphone addiction
Source: Front Psychol. 2026 Apr 20;17:1811566. doi: 10.3389/fpsyg.2026.1811566 (PMC13135970; doi:10.3389/fpsyg.2026.1811566)
Supplement: Supplementary file 1 [file Table_1.XLSX]

## Sheet: Sheet1
Positive Parenting Styles_7	Positive Parenting Styles_8	Positive Parenting Styles_9	Positive Parenting Styles_10	Positive Parenting Styles_11	Positive Parenting Styles_12	Positive Parenting Styles_13	Smartphone Addiction_1	Smartphone Addiction_2	Smartphone Addiction_3	Smartphone Addiction_4	Smartphone Addiction_5	Smartphone Addiction_6	Smartphone Addiction_7	Smartphone Addiction_8	Smartphone Addiction_9	Smartphone Addiction_10	Exercise Frequency	Exercise Duration	Exercise Intensity	Meaning in Life_1	Meaning in Life_2	Meaning in Life_3	Meaning in Life_4	Meaning in Life_5	Meaning in Life_6	Meaning in Life_7	Meaning in Life_8	Meaning in Life_9	Meaning in Life_10
3	3	3	4	3	3	3	4	3	5	6	6	5	6	4	4	5	4	4	5	3	4	4	3	4	5	5	4	6	4
4	4	3	3	4	3	3	2	2	3	2	2	4	3	3	3	3	5	4	5	5	4	6	5	5	5	5	3	3	5
4	3	3	3	3	4	4	2	1	2	2	4	3	2	1	3	1	5	4	5	7	6	7	7	7	7	7	7	2	7
3	3	4	3	4	4	4	5	4	2	3	2	5	4	4	5	3	5	4	5	6	5	6	5	4	7	5	6	3	4
4	3	3	3	3	3	3	6	6	5	4	4	5	4	5	6	3	4	4	5	5	5	5	4	5	4	4	4	3	4
4	4	3	3	3	3	3	2	4	4	2	4	2	3	4	4	3	4	4	4	4	5	6	5	6	5	5	5	2	6
4	3	3	4	4	4	4	3	1	1	3	4	2	3	2	3	3	5	4	5	5	5	7	6	7	5	7	6	1	7
3	4	3	3	3	3	4	3	4	3	4	4	5	6	5	3	6	5	4	5	4	5	4	5	4	5	4	5	3	5
3	3	3	3	3	3	3	5	5	4	6	4	4	6	5	4	6	3	3	4	4	3	3	4	3	5	4	3	4	4
3	3	3	3	4	4	3	4	3	4	4	4	3	2	5	4	3	5	4	5	4	7	6	6	3	5	7	6	3	4
3	3	3	3	3	3	3	1	3	1	5	3	1	2	4	3	3	4	4	5	4	5	5	2	4	3	5	5	4	3
3	3	3	3	3	3	3	6	2	5	5	5	4	3	5	4	3	5	4	5	5	6	4	3	5	3	4	6	3	5
3	3	3	3	3	3	4	4	2	3	4	3	3	3	1	4	5	4	4	4	4	4	4	5	7	5	5	4	3	6
3	4	3	3	4	3	3	5	4	4	4	3	6	4	4	5	6	2	2	3	2	4	1	4	5	7	3	5	5	4
3	3	3	3	3	3	3	4	2	4	6	6	5	6	6	4	5	3	2	4	4	3	2	2	3	5	5	4	4	6
3	3	3	3	3	3	3	5	6	5	6	2	5	6	6	5	5	4	4	4	3	5	3	4	5	1	5	3	4	3
3	3	3	3	3	4	3	5	3	5	2	6	4	4	4	3	1	4	3	4	6	5	4	5	4	4	5	6	5	4
3	3	3	3	4	4	4	3	4	5	4	5	3	3	3	3	2	5	4	5	3	5	4	5	3	4	4	4	4	4
3	3	3	3	3	3	4	5	6	4	5	5	6	6	6	4	4	4	3	4	5	4	4	5	6	6	6	4	3	6
4	4	3	3	4	4	4	6	5	6	6	6	3	6	3	5	4	5	4	5	6	7	6	5	6	5	7	6	2	6
3	3	3	3	4	3	3	1	4	4	4	2	4	3	4	1	5	4	4	5	2	2	4	6	2	3	3	4	7	4
3	3	3	3	4	3	3	6	6	6	5	6	6	5	6	6	4	5	4	5	5	6	7	7	6	5	5	6	1	6
3	3	3	3	3	3	3	1	3	2	2	1	4	3	3	4	2	4	3	4	5	3	5	6	4	5	5	4	3	4
3	3	3	3	3	3	3	4	4	4	5	3	2	3	5	5	4	4	3	4	4	2	4	3	6	4	3	4	5	5
3	3	3	3	4	4	4	5	6	6	5	4	3	5	5	5	6	5	4	5	5	6	6	7	7	7	5	7	4	7
3	3	3	3	3	3	3	3	3	3	3	2	2	3	3	4	3	4	3	4	6	3	5	4	4	3	4	4	3	2
3	4	3	4	3	3	3	4	6	6	5	5	5	6	5	5	6	5	4	5	5	4	7	5	2	6	6	5	3	6
4	3	3	3	3	3	4	3	1	3	6	2	2	4	3	2	3	3	2	3	4	5	3	3	3	2	4	3	4	4
3	4	3	3	3	4	3	5	5	5	5	3	6	6	5	5	3	4	4	4	6	4	6	4	7	5	4	4	4	4
4	4	4	3	4	3	3	4	3	5	4	5	5	3	2	6	6	5	4	5	4	5	5	4	5	5	6	5	5	5
3	3	3	3	3	4	4	6	5	6	5	5	5	5	3	4	5	4	3	4	4	5	5	4	5	2	6	6	3	4
3	3	4	4	4	3	3	3	5	4	4	5	5	5	3	3	4	5	4	5	4	4	3	3	6	5	3	4	6	3
3	4	3	3	3	4	3	5	6	5	5	5	5	4	5	5	6	3	2	3	5	6	5	6	5	5	6	5	3	4
3	3	3	3	4	3	4	5	4	5	5	6	4	4	6	5	5	5	4	5	7	6	6	6	6	5	7	6	2	6
3	3	3	4	3	3	3	3	3	2	6	3	3	5	5	3	3	3	2	3	2	4	2	5	3	2	3	2	4	3
3	3	3	4	3	3	3	4	5	4	6	6	4	5	4	4	5	4	3	4	5	4	6	4	6	5	4	5	3	4
3	3	3	3	3	3	3	2	2	2	2	2	2	1	4	1	4	3	3	4	5	5	5	5	3	4	5	4	4	5
3	3	3	3	3	4	3	3	4	4	3	3	4	3	1	2	4	5	4	5	5	7	5	7	6	7	5	5	1	5
4	3	3	3	3	3	3	5	5	6	6	6	5	5	6	6	6	5	4	5	5	4	4	4	5	6	4	5	5	5
3	3	3	3	3	4	3	5	5	3	5	6	4	6	5	5	4	4	3	4	5	5	4	4	3	5	3	5	1	4
3	3	3	3	4	4	3	3	4	4	3	4	4	4	4	1	3	4	4	5	6	6	5	5	6	7	6	7	1	6
3	3	3	4	3	3	3	5	5	5	5	4	6	5	5	6	4	4	3	4	5	5	5	4	4	4	4	5	4	3
3	3	3	3	3	3	3	4	3	4	4	3	4	4	4	5	5	3	2	3	2	3	2	2	3	4	2	2	5	4
3	3	4	3	4	3	3	4	3	4	2	4	3	3	2	4	2	5	4	5	6	5	7	7	7	7	7	6	1	7
4	3	4	4	3	3	3	5	4	6	6	6	5	6	5	4	6	5	4	5	7	7	7	7	7	7	7	6	3	7
3	3	3	4	4	3	4	5	6	6	6	6	6	6	6	6	6	5	4	5	3	4	3	4	3	2	3	3	5	3
3	3	3	3	4	3	3	3	4	2	3	6	3	2	4	3	2	2	2	3	4	5	5	4	2	1	2	5	6	4
3	4	3	4	3	3	3	4	2	3	2	3	1	2	2	4	2	5	4	5	7	7	5	6	6	7	6	7	3	6
3	3	3	4	3	3	3	3	3	5	4	3	4	4	4	4	4	5	4	5	7	7	7	6	6	5	7	5	2	5
3	3	3	3	3	3	3	5	5	6	5	4	4	4	5	4	5	4	3	4	6	4	4	5	4	4	3	3	3	5
3	4	3	3	3	4	3	3	2	4	2	3	2	1	5	4	5	5	4	5	5	4	3	5	5	5	5	3	2	6
3	4	3	3	3	3	3	1	2	2	1	2	3	3	1	3	3	5	4	5	7	7	7	7	6	6	7	6	2	7
4	4	3	3	3	3	3	6	5	3	4	6	5	4	3	4	4	5	4	5	7	7	7	7	5	7	7	7	2	4
3	3	3	3	4	3	3	2	1	3	2	1	3	3	3	3	3	4	4	4	4	5	5	5	4	5	4	4	2	4
3	3	3	4	3	3	3	3	3	1	1	1	1	2	2	2	3	4	3	4	4	3	4	3	4	5	3	4	5	4
3	4	4	3	3	3	3	1	1	2	2	2	1	1	1	1	1	5	4	5	5	3	2	4	3	5	2	3	4	5
4	3	3	3	4	3	3	5	4	5	4	4	4	2	4	3	4	5	4	5	6	7	6	7	6	4	7	7	1	7
3	3	3	3	3	3	3	2	2	2	5	5	3	4	3	2	4	4	4	4	4	4	4	3	3	5	4	4	4	1
4	3	3	3	3	3	3	4	4	4	4	5	5	5	4	4	5	3	3	3	3	3	4	4	3	4	2	4	4	2
3	3	3	3	3	3	3	1	3	1	1	1	1	1	1	1	2	4	3	4	4	5	3	4	4	4	3	3	3	5
3	3	3	3	3	3	3	5	5	4	4	6	4	3	4	5	6	4	3	4	5	4	5	5	4	4	3	5	5	4
4	3	3	4	4	4	4	5	6	3	5	5	6	6	5	6	5	5	4	5	5	6	5	5	5	7	5	4	3	6
3	4	4	4	4	3	4	4	4	4	5	5	3	3	3	4	4	5	4	5	6	6	5	5	4	7	7	4	1	6
3	3	3	3	3	4	3	3	5	5	5	5	5	4	5	4	6	5	4	5	3	7	5	2	5	3	5	4	6	4
4	3	3	3	4	3	3	1	2	3	1	2	3	2	2	3	4	5	4	5	7	6	5	6	7	7	7	7	2	7
3	3	3	3	3	3	4	6	5	4	5	3	4	6	4	5	4	5	4	5	5	5	7	5	7	7	7	5	3	7
3	3	3	4	3	3	4	1	4	4	2	4	2	2	3	3	2	4	4	4	3	2	2	4	5	3	5	3	4	4
3	3	4	4	3	4	3	2	2	1	2	1	3	1	1	1	1	5	4	5	7	7	7	7	5	7	7	7	1	6
4	4	4	4	3	3	4	3	5	1	3	2	1	3	2	4	3	5	4	5	6	4	5	6	5	5	7	5	2	5
3	3	3	3	4	3	3	5	5	4	3	3	5	5	3	5	5	4	3	4	5	4	5	6	5	7	4	4	4	4
3	3	4	3	4	3	3	3	2	2	4	2	2	4	4	3	2	5	4	5	5	6	3	6	5	7	5	6	3	4
3	3	3	4	3	4	4	3	3	2	3	3	4	2	6	4	4	3	2	3	3	5	3	3	4	6	3	4	6	3
3	4	3	4	3	4	3	4	5	6	6	4	4	5	4	6	5	5	4	5	5	7	5	5	6	7	6	5	3	6
3	3	3	3	3	3	3	2	3	2	3	1	4	1	2	2	2	4	3	4	5	3	6	4	5	4	2	3	1	5
3	4	3	3	3	3	3	5	5	6	6	5	3	5	4	4	6	4	4	4	4	6	5	4	5	5	6	6	4	6
4	3	3	4	3	3	3	1	4	2	5	6	4	4	4	4	3	4	3	4	5	4	5	6	5	7	5	5	3	5
4	3	3	3	3	3	3	5	4	3	4	5	4	4	4	4	4	3	2	3	4	4	5	3	3	3	5	1	4	5
3	3	3	4	3	3	3	4	6	6	3	5	6	6	5	5	5	4	4	5	5	4	5	6	5	6	4	5	3	3
3	3	3	3	3	3	3	5	5	5	5	6	5	6	6	6	5	5	4	5	4	4	5	4	4	5	5	5	2	4
4	4	3	3	4	3	4	6	5	6	5	4	6	6	4	5	6	5	4	5	2	3	4	4	3	4	6	5	3	4
3	3	3	3	3	3	4	2	3	2	5	3	3	4	4	4	5	4	4	5	4	6	4	5	5	4	5	5	3	4
4	3	3	3	3	3	3	3	4	3	3	2	3	3	2	5	2	4	3	4	4	3	5	3	4	3	4	4	3	5
3	3	3	4	3	3	3	3	3	2	3	2	4	3	3	3	4	4	4	5	4	5	5	6	4	5	3	4	4	2
4	3	3	4	4	3	3	4	3	4	2	5	2	3	3	4	6	5	4	5	6	5	7	4	6	7	6	5	3	6
3	3	3	3	3	4	3	4	4	4	5	4	3	5	4	4	5	4	4	5	4	4	5	6	5	6	6	6	4	6
3	3	4	4	3	3	3	3	2	4	3	5	4	3	4	3	5	5	4	5	2	4	5	4	4	3	4	4	4	5
3	3	4	3	3	3	3	2	2	3	3	3	2	2	2	3	2	5	4	5	6	7	7	7	6	7	7	5	2	6
4	3	3	3	4	3	4	4	4	5	6	4	5	5	5	5	4	4	3	4	4	4	5	5	4	6	3	4	3	3
3	3	4	3	4	3	3	5	4	5	4	5	5	6	5	5	5	5	4	5	5	7	5	7	5	6	5	6	2	7
3	4	3	3	3	3	3	2	3	2	3	4	1	4	3	3	3	4	3	4	6	5	7	5	6	5	3	3	4	5
3	3	3	3	3	3	3	4	5	4	4	5	5	4	4	5	5	4	4	5	4	5	5	5	4	4	5	5	2	4
3	3	3	3	4	3	3	1	4	3	1	3	2	4	2	5	2	4	4	4	4	5	4	5	4	5	4	4	4	5
3	3	3	3	3	4	3	4	5	4	6	3	5	4	5	5	4	3	2	3	3	4	6	4	4	2	4	3	3	4
3	3	3	4	3	3	3	5	4	4	4	5	5	4	6	5	3	5	4	5	6	7	6	7	7	7	7	7	2	7
4	3	3	3	4	4	3	3	4	5	5	6	4	4	3	5	5	4	4	4	5	5	5	5	5	4	4	5	4	5
3	4	3	3	3	3	4	3	4	3	4	4	3	5	4	4	4	4	4	5	5	6	6	4	3	5	7	6	4	5
4	3	3	3	3	3	3	1	1	4	3	1	3	5	2	3	3	4	3	4	5	5	5	4	4	1	5	5	5	4
4	3	3	4	3	3	3	3	2	3	4	5	3	4	4	4	5	3	3	4	1	5	3	4	5	2	3	4	6	4
3	3	3	3	3	3	3	3	4	4	3	3	5	3	4	4	4	4	3	4	5	5	3	3	2	3	3	4	4	2
4	3	3	3	3	3	3	4	3	4	5	4	5	4	4	4	4	4	3	4	4	6	4	5	6	3	3	3	5	4
3	3	3	3	3	3	3	6	6	6	6	6	6	5	6	6	6	4	3	4	5	5	6	5	5	6	6	4	2	5
3	3	3	3	3	3	3	5	4	4	4	5	4	3	3	3	5	4	4	4	3	5	3	3	4	4	4	3	4	3
3	3	3	3	3	3	4	4	2	4	3	2	4	4	6	2	3	5	4	5	3	3	5	5	4	6	5	4	3	4
3	4	3	4	3	3	3	5	5	6	3	4	4	4	5	6	4	5	4	5	6	6	7	5	3	5	6	7	1	5
3	3	3	3	4	3	3	3	4	1	4	4	3	4	5	3	3	5	4	5	6	6	5	5	7	7	5	5	4	5
3	3	3	3	3	3	3	2	3	4	1	4	3	3	3	3	2	3	3	4	3	5	3	3	3	3	3	1	7	2
3	4	3	3	3	3	3	4	4	4	3	3	3	3	3	4	3	2	2	2	5	5	5	4	5	3	4	3	4	4
3	3	3	3	4	3	3	5	4	2	3	6	5	5	5	6	3	4	3	4	5	5	6	6	4	6	7	5	3	6
3	3	3	3	3	3	3	5	6	6	4	5	5	4	5	6	6	4	4	4	4	3	5	5	4	6	5	3	2	5
4	4	4	4	3	4	3	3	2	4	2	3	2	3	2	3	3	5	4	5	5	6	7	6	3	7	6	3	2	7
3	3	3	3	3	3	3	4	4	6	6	6	5	5	5	6	6	5	4	5	4	4	5	6	6	6	5	6	3	4
3	3	3	4	3	3	3	6	5	3	6	6	6	6	5	5	5	5	4	5	7	7	7	7	5	7	6	4	2	6
3	3	3	3	4	4	3	4	3	4	3	2	1	3	3	6	4	5	4	5	3	4	2	4	3	5	3	4	4	4
3	4	3	3	3	4	3	5	3	4	3	4	4	3	3	4	1	5	4	5	4	5	6	5	6	6	4	6	3	4
4	3	3	3	3	4	4	1	4	2	3	2	2	2	2	2	3	5	4	5	5	5	4	5	5	6	5	3	3	4
3	3	4	4	3	4	4	6	5	5	5	4	4	5	2	4	4	5	4	5	5	6	6	7	5	4	6	7	3	7
3	3	3	3	3	3	3	4	4	3	4	4	4	4	2	1	4	4	3	4	3	3	4	4	4	4	4	5	4	3
3	4	4	4	4	4	3	6	6	6	5	6	6	6	6	6	6	5	4	5	7	7	7	7	7	7	7	7	1	7
3	3	3	3	3	3	3	6	3	4	5	5	5	4	4	5	5	3	2	4	3	3	2	3	2	3	3	3	4	3
3	3	3	4	4	4	3	4	4	4	5	4	4	3	4	5	5	5	4	5	7	4	7	6	6	7	4	5	2	7
3	4	3	3	4	4	3	2	4	2	2	1	1	2	3	1	3	5	4	5	6	6	5	4	7	6	6	5	2	5
3	3	3	3	4	3	3	4	4	3	3	5	4	5	4	3	4	4	3	4	7	4	5	3	5	4	5	5	3	5
3	3	3	3	4	3	4	1	2	2	2	2	1	4	1	2	1	4	3	4	4	5	5	6	5	5	5	4	3	7
4	3	3	4	3	4	3	4	6	5	5	3	4	5	5	6	5	4	4	4	2	4	4	5	4	2	5	5	2	5
3	3	3	3	3	3	3	2	3	2	1	1	2	1	2	2	2	3	3	3	4	4	3	3	3	2	2	4	4	5
3	4	3	4	3	3	4	4	3	3	3	1	1	3	5	4	3	3	3	3	4	5	4	4	4	4	3	7	5	6
3	4	4	3	3	3	3	4	4	3	5	5	6	3	4	3	4	4	4	4	2	4	4	2	4	1	2	2	5	4
3	3	3	3	3	3	3	4	3	6	6	6	3	4	6	5	5	4	3	4	3	5	2	4	4	4	5	6	3	4
4	3	3	3	4	4	3	5	4	6	5	5	4	5	4	4	5	5	4	5	7	6	6	7	7	7	7	6	2	6
3	4	3	3	3	3	4	6	6	6	6	6	6	6	6	6	5	4	4	5	5	5	3	5	2	4	3	4	5	5
4	3	3	4	4	3	4	3	4	5	4	5	6	5	5	5	6	5	4	5	5	7	7	6	5	3	6	3	2	4
3	3	3	3	3	3	3	4	4	3	3	4	3	3	3	5	4	4	4	4	5	6	6	6	4	6	4	5	3	3
4	3	3	3	3	3	3	4	6	4	4	4	2	5	4	4	6	4	4	4	2	5	6	4	3	3	4	5	3	3
3	4	4	3	3	3	3	5	5	4	5	4	5	3	3	3	5	5	4	5	4	5	4	4	4	4	3	4	6	5
3	3	3	3	3	3	4	4	4	4	5	5	3	5	5	3	4	3	3	3	3	4	4	5	2	3	5	1	3	4
3	3	3	3	3	3	3	4	4	2	5	4	4	2	2	3	4	5	4	5	7	6	7	5	7	6	5	6	1	6
3	3	3	3	3	4	4	4	3	5	3	4	4	4	4	4	3	5	4	5	5	6	6	6	6	3	5	7	3	6
3	4	3	3	3	3	3	5	6	6	4	4	2	4	6	5	5	4	3	4	5	6	6	4	4	4	6	5	4	5
3	3	3	4	3	3	3	5	3	3	6	4	3	4	6	4	5	5	4	5	4	5	5	3	4	6	3	6	2	5
3	3	4	3	3	4	3	5	6	6	6	5	5	5	6	6	4	5	4	5	6	7	6	6	7	6	7	7	3	6
4	4	4	4	3	3	4	3	3	3	3	3	1	4	3	1	3	5	4	5	7	7	7	7	7	6	6	4	2	7
3	3	3	3	3	3	3	2	3	3	1	5	2	5	3	3	3	3	2	3	5	4	2	3	5	3	3	3	4	4
3	3	3	3	3	3	3	4	4	5	3	2	4	5	3	3	3	3	2	3	5	5	4	3	2	2	4	3	7	3
3	3	3	3	3	4	4	1	2	3	4	3	3	3	2	2	3	5	4	5	6	3	6	4	5	4	7	5	2	6
3	4	4	3	3	3	3	1	1	2	1	1	2	2	1	2	2	5	4	5	5	4	5	4	5	6	6	6	4	5
3	3	3	4	3	3	4	3	1	3	3	4	3	4	3	3	1	4	3	4	5	6	4	3	5	7	4	6	2	5
3	3	4	3	3	3	3	6	6	6	6	5	4	6	5	5	6	5	4	5	5	4	5	6	6	6	4	5	2	5
3	3	3	3	3	4	3	4	6	5	6	5	4	5	6	6	5	4	4	4	4	4	3	4	4	4	4	2	3	3
3	3	3	3	4	4	3	4	2	4	5	4	4	5	3	4	6	5	4	5	6	7	5	7	7	7	6	7	2	7
4	3	3	4	4	3	3	5	5	4	3	3	5	4	3	5	4	5	4	5	5	6	5	7	5	6	6	6	3	6
3	3	3	3	3	3	3	5	6	4	5	6	5	6	5	6	6	3	3	4	3	5	2	3	2	4	3	1	7	2
3	4	3	4	3	3	4	2	4	2	4	5	4	3	2	3	3	5	4	5	6	4	5	6	4	5	4	4	3	5
4	3	3	4	3	4	4	5	3	5	5	6	5	4	6	6	3	5	4	5	6	5	5	4	4	5	5	3	5	7
3	3	3	3	4	3	3	2	5	6	4	3	4	3	4	4	4	3	2	3	6	3	3	4	2	1	2	3	7	2
4	3	3	3	4	3	4	2	3	4	1	3	2	3	4	5	2	5	4	5	5	6	5	6	5	5	6	4	3	6
3	3	4	3	3	3	3	6	6	6	5	5	5	6	6	5	6	4	3	4	3	4	4	4	4	3	3	2	5	4
4	3	3	4	3	3	3	5	4	2	4	1	5	1	2	3	4	5	4	5	5	4	4	5	5	4	5	5	4	6
4	4	3	4	3	4	4	3	5	3	2	5	4	2	3	4	4	5	4	5	4	4	5	5	4	4	4	3	4	4
3	3	3	3	3	3	3	5	5	6	6	6	6	4	6	5	6	3	2	3	6	4	3	5	6	6	5	6	3	5
3	3	3	4	3	3	4	5	5	6	5	5	5	5	6	6	5	5	4	5	6	4	5	4	3	4	5	5	3	7
3	3	3	4	4	3	3	3	3	2	4	3	3	5	4	5	3	5	4	5	4	4	4	5	3	5	6	5	3	5
4	4	4	3	3	3	3	6	5	4	5	4	4	4	5	2	4	5	4	5	5	7	7	5	6	7	4	7	1	6
4	4	3	4	3	4	3	3	4	4	4	4	3	4	3	4	3	5	4	5	4	7	6	7	6	6	5	6	3	6
3	3	3	3	3	3	3	4	6	4	4	4	4	5	6	4	3	4	4	5	4	4	4	2	5	4	5	4	5	2
4	4	3	3	3	4	3	5	5	3	2	3	4	3	3	1	4	3	3	3	3	3	3	3	4	5	3	4	5	4
3	4	3	4	3	3	3	5	3	5	4	6	4	6	5	5	6	4	3	4	3	3	2	3	3	3	4	3	4	2
3	3	3	3	3	3	3	4	4	3	3	3	1	2	2	3	1	4	3	4	2	2	5	4	4	4	4	5	5	5
3	3	4	4	3	3	3	2	4	4	2	5	4	5	4	4	5	3	3	3	4	4	5	4	2	3	3	5	4	4
4	3	3	3	3	3	3	4	4	5	3	5	4	4	5	5	5	4	4	5	7	5	6	4	6	6	6	2	3	4
3	3	3	3	3	3	4	5	6	5	5	5	5	5	4	6	6	5	4	5	5	7	6	7	4	6	5	7	3	4
4	4	3	3	4	3	3	6	5	5	3	4	3	4	6	4	5	5	4	5	5	4	6	7	7	5	7	5	3	6
3	3	3	3	3	3	4	5	5	3	3	4	5	4	6	4	4	5	4	5	5	5	6	6	5	6	5	6	1	7
3	4	3	3	3	4	3	4	4	4	6	4	5	6	4	5	5	5	4	5	5	6	6	5	6	6	6	4	3	7
4	3	4	3	4	3	3	3	3	2	2	2	4	3	3	4	2	5	4	5	5	6	5	5	7	5	7	7	2	6
4	4	4	4	4	3	4	4	4	4	2	3	5	4	5	4	4	5	4	5	5	7	5	6	6	6	7	5	2	7
3	3	3	3	4	3	3	1	2	3	2	3	1	2	3	3	3	5	4	5	7	5	6	6	6	5	5	7	1	7
3	3	3	3	3	4	3	2	3	3	3	3	3	4	3	3	5	4	3	4	1	4	5	5	1	2	4	4	3	3
4	3	3	3	4	3	3	3	5	2	1	4	2	3	4	1	3	5	4	5	7	7	5	7	7	7	6	5	2	7
3	3	3	3	3	3	3	3	3	5	5	3	3	4	2	4	3	4	4	4	6	4	5	4	6	5	4	6	3	4
4	3	3	4	3	3	3	3	3	3	1	1	3	3	2	1	3	4	4	5	4	4	5	5	4	6	4	4	4	6
4	3	4	3	3	4	3	1	1	1	2	2	4	1	2	2	1	5	4	5	5	5	7	5	5	5	6	6	3	4
4	4	3	3	4	3	3	3	3	2	3	5	5	3	2	3	3	5	4	5	5	6	7	6	7	6	7	4	4	5
3	4	3	3	3	3	3	5	6	4	5	5	6	4	5	4	6	3	3	4	4	3	3	2	4	4	4	2	4	5
3	3	3	3	3	3	3	3	5	4	4	3	4	4	4	3	4	3	3	3	3	3	5	4	5	3	4	4	4	3
4	3	3	3	3	3	4	5	5	3	5	3	4	4	6	4	4	5	4	5	5	6	6	7	5	7	7	5	1	6
3	3	4	4	3	3	3	6	6	6	5	6	4	4	6	4	4	5	4	5	4	4	4	5	6	5	4	5	3	5
4	3	3	3	3	4	4	2	4	3	3	3	3	2	2	5	3	5	4	5	4	6	5	4	5	4	7	5	2	7
3	3	3	3	3	3	3	4	4	5	4	5	5	5	3	4	5	3	3	4	3	4	4	3	3	4	5	3	5	5
3	3	3	3	3	3	3	5	3	5	5	5	6	4	4	5	5	4	4	5	5	4	6	4	6	6	5	5	2	5
3	4	3	3	3	3	3	4	6	5	5	5	5	5	6	6	6	3	3	4	3	6	2	4	3	2	4	4	4	4
3	3	3	3	3	3	3	5	6	4	6	6	4	6	5	6	6	4	3	4	4	5	4	4	3	5	5	2	3	4
4	3	4	3	3	4	3	5	4	5	3	3	3	5	4	4	4	5	4	5	6	7	7	5	7	5	6	6	1	6
3	3	3	3	3	3	3	4	4	4	4	3	6	3	4	4	4	5	4	5	3	4	6	6	4	1	5	5	4	7
3	3	3	3	3	3	4	6	6	5	6	5	6	6	6	6	4	3	3	3	1	1	3	3	2	3	2	1	5	3
3	4	3	3	3	4	3	2	4	6	4	5	5	5	4	3	5	5	4	5	3	5	4	5	4	6	3	4	5	4
3	3	3	4	3	4	3	6	5	6	6	6	6	6	5	6	6	5	4	5	6	6	6	5	5	4	5	5	2	6
4	4	4	3	3	4	4	5	4	6	6	5	4	6	6	6	5	5	4	5	5	5	6	3	5	3	4	5	4	5
4	3	4	4	3	4	3	4	5	5	3	2	3	3	5	4	5	5	4	5	7	4	6	6	7	7	7	3	2	7
3	3	3	3	3	4	3	5	4	4	4	2	2	3	4	4	5	3	3	3	4	2	3	2	5	2	1	3	5	3
3	3	3	3	3	4	3	2	4	5	3	3	3	2	3	4	3	4	3	4	5	5	4	3	4	5	4	5	3	4
3	3	3	4	3	3	3	5	2	4	5	3	5	4	3	4	3	5	4	5	7	6	6	7	6	5	7	7	1	6
4	4	3	4	3	3	3	4	3	3	3	4	5	2	4	4	4	5	4	5	7	4	5	7	6	7	5	6	1	3
4	3	3	4	4	3	4	6	3	2	3	5	3	2	4	3	2	5	4	5	6	5	6	6	5	7	5	6	3	5
3	4	4	3	4	4	4	1	1	2	2	3	2	2	1	4	2	5	4	5	7	5	7	7	7	7	5	6	1	7
3	3	3	3	3	4	3	5	6	5	6	4	4	5	5	5	5	5	4	5	5	5	5	6	5	4	5	6	4	6
4	3	3	3	4	3	4	4	4	2	2	3	3	3	4	4	4	5	4	5	5	5	5	4	4	5	5	6	1	5
3	4	3	3	4	4	3	4	4	3	2	3	4	3	3	3	3	5	4	5	4	5	5	3	4	5	4	3	4	5
3	4	3	4	4	3	3	4	5	6	5	4	3	6	3	3	5	5	4	5	7	7	5	6	6	5	7	7	2	6
3	3	3	4	3	3	3	5	3	4	4	6	5	6	3	2	3	4	3	4	5	6	3	6	5	5	4	7	1	4
3	3	3	3	4	4	4	2	2	3	1	2	2	2	1	3	3	5	4	5	6	6	7	5	7	6	6	6	5	6
3	3	3	3	4	3	4	1	2	2	3	4	3	3	2	2	2	3	3	3	4	4	4	3	4	3	4	5	3	5
3	3	3	3	3	4	3	4	3	1	2	5	3	2	4	4	4	4	4	5	2	1	3	2	4	4	2	2	7	3
3	3	3	3	3	4	3	5	5	4	6	4	4	5	2	5	3	4	4	5	6	6	7	5	6	7	5	6	1	6
4	4	4	3	3	3	3	2	2	4	4	2	2	2	3	3	3	5	4	5	7	5	4	4	6	6	7	4	3	7
3	4	4	4	3	4	4	4	6	3	5	4	4	4	5	3	6	5	4	5	7	7	7	7	7	7	7	7	3	7
3	3	4	3	3	4	3	4	4	6	5	5	6	6	6	6	5	4	3	4	3	5	4	6	6	4	4	4	2	4
3	3	4	4	3	3	4	6	6	4	5	5	6	4	6	5	6	5	4	5	7	5	7	4	6	7	7	6	3	7
3	3	3	3	3	3	4	3	6	4	2	4	2	1	3	2	4	3	3	3	4	4	3	1	3	3	2	4	4	4
3	3	3	3	3	4	4	4	5	5	5	3	5	6	4	5	4	4	3	4	5	3	4	4	5	4	4	6	4	4
3	3	4	4	4	4	3	2	4	3	2	2	3	3	4	2	3	5	4	5	5	4	4	3	4	4	5	4	4	7
3	3	3	3	3	3	3	1	1	4	1	1	2	1	2	1	2	4	3	4	5	4	5	7	4	6	3	3	6	4
3	3	3	3	3	3	3	5	6	5	4	6	6	6	5	6	4	3	2	3	1	3	3	1	2	3	1	2	6	2
3	3	3	3	3	3	4	1	3	2	3	5	3	4	4	2	3	4	3	4	3	4	7	4	3	3	4	4	5	5
3	3	3	3	3	4	3	4	4	5	5	4	4	5	5	3	4	4	4	5	7	5	6	5	7	7	6	7	3	7
3	3	3	3	3	3	3	3	1	3	4	3	3	3	4	3	3	4	3	4	4	4	6	3	4	4	4	4	3	5
3	3	3	3	4	3	4	3	3	1	3	1	2	3	2	2	3	5	4	5	5	6	6	6	7	7	7	6	5	6
4	3	3	3	3	3	3	6	6	5	6	5	6	4	6	6	6	5	4	5	6	6	4	5	4	6	3	5	3	4
3	3	3	3	3	3	3	6	6	6	6	5	6	6	6	5	6	3	2	3	3	2	1	3	3	5	4	3	6	5
3	4	3	4	3	4	3	3	5	5	6	4	6	5	5	4	4	5	4	5	6	7	6	7	6	7	7	7	1	6
3	4	3	3	4	3	4	4	6	6	3	4	4	5	4	5	4	5	4	5	7	7	5	6	6	5	5	7	3	6
3	3	3	4	4	3	3	6	4	4	5	5	4	5	5	4	4	4	3	4	5	4	5	4	5	4	5	3	4	4
3	4	3	3	4	3	4	3	2	3	2	2	2	1	2	2	2	5	4	5	6	5	5	7	3	6	5	6	4	6
3	3	3	3	3	3	3	4	5	4	2	4	2	5	3	3	4	3	3	3	4	3	3	4	4	3	4	4	6	3
3	3	3	3	3	3	3	6	5	6	6	6	6	5	6	6	6	5	4	5	5	4	7	7	4	3	6	5	1	6
4	3	3	3	4	4	3	3	2	1	3	1	2	2	1	1	3	5	4	5	5	6	7	5	6	5	5	5	2	5
3	4	3	3	3	3	3	4	4	3	5	3	5	4	6	5	5	4	3	4	7	6	4	3	7	6	6	7	3	5
4	3	3	4	3	3	3	4	5	5	3	5	5	5	4	6	5	5	4	5	6	7	6	5	7	7	6	7	1	6
3	3	4	4	3	3	4	1	1	2	2	3	1	1	2	1	1	5	4	5	7	7	7	7	7	7	7	7	1	5
3	3	3	4	4	3	3	4	6	4	6	6	5	6	6	5	6	4	3	4	4	7	7	5	4	6	5	6	2	4
4	3	3	4	4	4	3	4	5	4	5	5	4	4	4	5	5	5	4	5	7	7	5	6	5	6	5	5	2	5
4	3	4	3	3	3	3	5	2	3	5	5	3	2	2	5	4	3	3	3	4	4	3	4	3	2	1	6	5	4
3	3	3	3	3	3	4	5	5	6	5	6	6	5	6	4	6	4	3	4	5	3	5	5	4	4	6	4	4	4
4	3	3	4	4	4	4	3	1	1	3	2	1	1	1	3	1	5	4	5	7	7	7	5	7	7	7	6	1	6
3	4	4	3	3	3	4	2	3	3	1	2	1	2	2	2	1	5	4	5	4	6	3	5	6	1	5	5	2	6
3	3	3	3	3	3	4	4	5	4	6	4	4	4	4	5	6	3	2	3	4	3	1	3	4	4	2	2	5	4
4	3	3	3	3	3	3	3	4	3	4	5	3	6	5	6	6	5	4	5	5	7	7	6	6	7	7	7	1	7
4	4	4	4	3	3	3	6	5	5	6	5	4	6	5	6	6	5	4	5	6	7	6	5	6	7	7	5	1	7
3	3	3	4	3	3	3	5	6	5	4	5	3	4	5	5	6	5	4	5	5	6	7	6	6	7	7	5	2	6
3	3	3	4	3	4	3	2	2	2	1	1	2	3	1	1	2	3	2	3	2	3	3	4	4	4	5	3	3	4
3	3	3	3	3	4	3	1	2	3	6	4	4	2	3	6	4	4	3	4	3	6	4	3	4	3	4	3	3	5
3	3	3	4	3	4	3	6	4	6	5	4	6	6	5	5	6	5	4	5	6	5	7	5	6	5	7	7	1	7
4	3	3	3	3	3	4	2	2	1	3	2	4	2	2	2	2	5	4	4	4	4	3	4	6	4	5	4	1	7
3	3	3	3	4	3	4	1	2	2	3	3	3	2	3	3	3	5	4	5	3	3	7	3	5	2	4	4	2	6
3	4	4	4	3	3	3	3	5	2	4	4	3	2	3	4	4	5	4	5	4	5	4	4	3	4	4	4	4	4
4	3	3	4	3	3	4	6	4	4	5	6	5	6	6	6	5	4	4	4	4	5	3	4	4	5	4	5	4	3
3	3	3	3	3	4	4	6	5	6	6	5	5	6	6	5	5	5	4	5	5	6	5	5	6	7	6	7	4	6
3	3	4	3	3	4	4	2	2	1	3	2	4	1	2	2	3	1	1	2	1	3	3	1	3	2	1	3	4	3
4	3	3	3	3	3	4	4	4	4	4	4	5	5	5	6	5	3	2	3	5	6	5	5	5	4	5	4	3	2
3	3	4	3	3	3	3	4	2	5	6	2	5	5	6	4	4	4	3	4	4	4	3	5	5	5	2	4	4	3
3	3	3	3	3	3	3	5	4	5	5	5	3	4	3	5	4	4	3	4	4	3	3	4	4	4	4	6	5	3
3	4	3	3	4	4	4	2	2	4	3	3	3	3	3	3	3	5	4	5	5	4	7	6	6	6	7	5	3	5
3	3	3	3	3	4	3	3	3	3	2	4	3	4	3	4	1	4	3	4	5	5	4	5	4	5	6	3	1	3
3	3	4	3	3	3	3	6	6	6	6	6	6	6	5	6	6	4	3	4	2	2	2	3	4	4	3	6	4	4
4	3	3	3	3	3	3	5	5	6	4	3	6	5	6	5	5	5	4	5	4	5	5	4	4	5	6	5	4	6
4	4	3	3	4	4	3	5	6	6	6	6	6	5	6	5	6	5	4	5	6	5	5	5	6	7	6	5	4	5
3	3	4	3	4	3	3	5	5	5	6	6	5	4	6	3	5	3	2	3	4	3	5	3	2	4	5	3	4	2
3	3	3	3	3	4	3	2	3	3	3	4	3	3	4	1	5	5	4	5	5	7	5	6	6	5	6	5	3	6
4	4	3	3	4	3	3	3	2	4	5	4	4	3	4	4	4	4	4	4	4	3	4	5	3	4	5	5	4	3
3	3	3	3	4	3	3	4	3	3	3	2	5	2	1	1	4	3	2	3	2	1	2	1	3	3	2	2	4	1
4	3	3	4	3	4	3	5	4	2	2	3	5	5	4	3	4	5	4	5	6	4	4	5	5	3	4	5	2	6
3	4	3	3	3	3	3	3	3	5	3	4	4	4	3	3	5	5	4	5	6	6	7	5	7	6	7	5	3	7
3	3	3	3	3	3	3	5	6	5	6	4	6	5	4	6	4	4	4	5	4	5	4	4	6	6	5	4	4	4
3	3	3	3	3	4	3	5	3	3	4	3	1	3	1	4	4	4	3	4	5	3	3	5	3	4	3	3	4	4
3	4	4	3	3	3	3	3	2	6	2	4	3	2	4	5	4	4	3	4	5	6	6	6	6	4	4	5	1	4
3	3	4	4	4	3	3	3	4	3	3	5	4	5	2	4	4	5	4	5	6	5	7	6	7	7	6	7	3	7
3	3	4	3	3	4	3	5	4	5	1	5	4	2	6	4	5	5	4	5	5	5	5	4	7	5	6	6	2	5
3	3	4	4	4	4	3	3	2	1	1	3	1	3	2	2	3	5	4	5	5	5	4	5	4	5	5	6	4	3
3	3	3	3	3	3	3	4	4	5	5	5	3	3	6	4	5	4	4	4	6	5	7	3	5	6	6	6	1	4
4	4	4	4	3	3	3	6	5	6	6	5	5	5	6	6	6	5	4	5	5	5	5	6	5	6	7	5	2	6
3	4	3	3	3	3	3	6	5	6	4	4	6	6	6	3	5	3	2	3	2	2	3	2	3	2	3	3	5	1
3	3	3	3	3	3	4	3	2	4	2	2	3	1	3	4	3	5	4	5	5	4	6	5	4	5	4	4	5	4
4	3	3	3	3	3	3	4	6	3	4	5	3	4	5	3	3	5	4	5	6	3	4	5	4	5	4	4	5	5
4	3	4	3	3	4	4	3	4	5	5	3	4	4	1	4	5	5	4	5	6	4	4	4	6	6	4	4	6	4
3	3	4	3	3	3	4	4	4	5	5	3	5	4	4	4	3	4	4	5	3	3	3	4	3	4	3	3	4	2
3	4	3	3	3	3	4	4	4	4	4	4	3	4	5	5	4	4	4	4	4	4	4	7	5	4	5	4	2	5
3	3	3	3	3	3	3	5	3	5	5	6	5	6	5	4	6	5	4	5	4	6	6	5	4	5	5	7	2	6
3	3	3	3	3	3	3	4	3	4	3	5	5	4	4	4	5	4	4	4	4	3	3	5	4	4	4	5	5	2
3	3	3	4	3	4	3	3	3	3	4	3	4	5	3	4	3	5	4	5	6	6	6	3	6	4	4	6	2	6
3	3	3	4	3	3	3	2	3	2	6	4	4	2	4	5	5	4	3	4	4	4	4	5	5	5	4	4	2	5
3	3	3	4	3	4	3	5	5	6	6	6	4	6	6	5	5	3	3	4	4	4	5	4	6	3	6	5	4	5
4	3	3	3	3	3	4	4	5	2	4	5	3	4	3	3	5	5	4	5	6	6	7	6	5	6	6	7	1	6
3	3	3	3	4	3	3	2	4	3	4	2	4	4	2	6	3	4	4	5	6	4	3	5	3	5	3	6	4	4
3	4	4	3	3	4	3	3	5	4	3	3	2	4	6	4	4	5	4	5	5	6	5	5	5	5	6	5	3	6
3	4	3	4	3	3	3	6	4	6	4	3	5	5	5	6	4	5	4	5	4	3	5	3	6	5	4	5	2	5
4	3	3	3	3	3	3	4	5	4	5	6	5	4	5	4	4	5	4	5	4	6	5	7	6	6	5	6	4	6
3	3	3	3	3	3	3	5	5	5	5	6	6	5	6	5	4	4	4	5	4	5	6	4	4	5	5	4	4	7
3	3	3	4	4	3	4	2	3	3	4	3	3	2	4	2	2	5	4	5	5	4	4	3	5	5	3	2	4	3
4	3	3	3	4	4	4	2	4	3	3	2	3	2	3	1	3	5	4	5	7	6	7	7	7	6	6	5	2	6
4	4	3	3	3	3	3	2	4	4	4	3	2	3	3	4	1	5	4	5	5	7	6	6	7	5	5	5	4	5
3	3	3	3	4	4	3	3	2	4	2	3	2	3	3	3	3	4	3	4	1	1	3	3	5	4	2	2	4	2
4	4	4	4	4	4	4	3	4	4	3	3	4	5	5	4	4	5	4	5	5	7	6	6	5	7	7	7	3	7
3	4	3	3	3	4	3	5	4	3	3	4	3	2	3	6	3	4	4	4	5	5	4	6	6	6	5	3	5	3
4	4	3	4	3	4	4	4	6	4	4	2	4	3	4	3	3	5	4	5	7	7	6	7	7	7	7	6	1	7
3	4	3	4	4	3	3	1	1	1	1	3	1	1	2	1	1	5	4	5	6	4	5	4	5	6	4	4	3	7
3	3	3	4	3	3	3	5	3	4	4	2	4	3	4	4	4	4	3	4	3	3	5	2	5	5	4	4	2	4
3	4	4	4	3	3	3	3	4	4	5	2	6	3	4	4	6	5	4	5	7	6	7	7	6	7	7	7	1	7
3	3	3	3	3	4	3	1	2	2	2	2	1	1	2	3	2	5	4	5	4	6	4	6	5	4	7	5	3	6
3	4	3	3	3	4	3	4	4	5	4	3	4	5	4	3	4	5	4	5	6	6	7	5	6	4	5	6	1	6
4	4	3	3	4	3	4	4	2	2	2	2	1	1	2	2	1	5	4	5	4	6	5	4	4	4	4	5	2	6
3	3	3	3	3	4	3	3	5	3	5	4	4	3	5	3	3	4	4	4	4	1	4	3	2	3	3	2	5	2
4	4	3	4	4	3	3	2	3	5	4	4	4	3	4	6	3	5	4	5	4	4	7	5	5	3	3	5	3	3
3	3	3	3	3	3	3	2	1	1	1	1	1	2	1	1	1	4	3	4	4	5	5	5	4	4	6	3	3	4
3	3	4	4	4	3	3	3	3	3	3	5	4	5	4	3	4	5	4	5	6	6	6	6	4	6	5	5	5	6
3	3	4	3	3	3	3	4	5	4	4	4	4	4	4	3	4	4	4	4	4	3	5	5	5	1	4	3	1	4
3	3	3	3	3	4	3	2	3	5	3	4	3	2	3	4	3	5	4	5	3	4	4	4	5	3	4	4	3	5
3	3	3	4	3	4	3	4	2	3	4	4	2	2	3	4	3	5	4	5	7	6	4	5	6	7	6	7	2	5
3	4	3	4	3	3	4	6	3	4	5	6	5	4	1	3	3	4	3	3	4	3	3	4	3	5	2	6	6	5
4	4	4	3	3	3	4	4	6	4	3	6	5	6	6	4	4	5	4	5	6	7	6	7	4	7	7	5	1	7
3	3	3	3	3	3	3	5	5	4	3	4	3	6	5	3	6	3	3	4	2	6	4	2	2	2	2	4	5	2
3	3	3	3	3	4	3	4	4	2	5	4	2	2	2	4	4	3	3	3	4	2	4	4	4	4	4	5	6	1
4	3	3	3	3	4	3	5	6	6	6	6	4	6	6	6	6	5	4	5	7	7	6	5	7	7	5	7	3	6
4	3	3	3	4	3	3	5	6	5	3	4	3	3	6	4	5	5	4	5	6	7	4	7	6	5	7	6	3	7
3	4	3	3	4	3	3	5	4	5	6	4	5	4	4	6	6	5	4	5	6	6	7	5	6	7	6	4	2	6
3	4	4	3	4	3	3	2	3	3	2	1	1	1	2	1	3	5	4	5	6	7	6	6	6	6	6	6	2	6
3	3	3	3	3	4	3	5	5	5	6	6	4	5	5	4	6	4	4	4	4	5	5	4	4	5	6	5	4	5
3	3	3	3	3	3	3	4	4	3	4	3	6	3	5	5	4	4	3	4	5	3	5	6	6	6	3	6	2	5
3	3	3	3	4	3	3	3	3	4	4	2	3	5	3	5	2	5	4	5	4	3	5	4	5	5	5	5	3	3
4	3	3	3	4	4	3	2	2	1	1	2	1	1	2	2	1	4	3	4	5	3	3	4	4	4	4	3	4	4
3	3	3	3	4	3	4	3	2	2	4	3	3	4	3	2	3	5	4	5	4	4	4	5	4	5	4	4	3	3
3	3	3	3	3	3	4	3	4	4	5	5	5	4	4	4	4	4	3	4	6	5	7	5	4	4	4	2	3	3
3	3	3	3	3	3	3	6	3	6	6	4	5	6	3	6	3	3	3	4	3	3	2	3	5	4	2	4	4	4
3	3	3	3	3	3	3	3	5	4	6	5	5	5	4	5	3	3	3	4	3	3	5	6	3	4	6	4	3	4
4	3	3	3	3	3	3	4	3	3	4	5	5	5	3	3	6	5	4	5	3	3	5	5	4	5	6	5	4	4
3	4	3	3	3	3	3	4	6	4	3	6	5	4	3	4	3	3	3	3	3	1	3	2	3	5	5	4	5	5
3	3	3	3	4	3	3	2	3	3	3	3	2	4	4	3	3	3	3	3	4	1	4	2	4	3	5	2	4	5
4	4	4	3	3	4	4	5	6	4	3	5	4	5	4	5	6	5	4	5	7	7	5	4	6	7	5	5	1	7
3	4	3	3	3	3	3	5	4	6	5	4	5	5	6	6	4	5	4	5	6	5	7	5	6	5	5	6	2	6
3	4	4	3	4	3	4	5	5	3	5	3	5	3	5	5	5	5	4	5	5	5	4	6	4	5	6	4	3	7
4	3	4	3	3	3	3	4	5	3	4	3	4	4	5	5	6	4	3	4	4	2	3	4	5	6	5	5	4	6
3	3	4	4	4	3	3	4	6	6	5	5	4	5	6	5	6	5	4	5	5	4	5	6	7	4	6	6	3	6
3	4	3	3	3	3	3	5	2	4	3	3	5	5	3	4	3	3	2	3	4	4	2	4	1	3	2	2	6	3
3	3	3	3	3	4	3	4	3	4	2	2	4	3	4	3	3	3	3	4	5	4	4	4	3	3	3	3	3	5
4	3	3	3	4	3	3	4	4	2	3	3	5	1	3	4	3	4	3	4	6	5	5	2	6	6	6	4	5	4
3	4	3	3	3	3	4	3	4	4	4	2	3	4	6	3	3	4	4	5	5	4	5	5	7	4	3	4	2	5
4	4	3	3	4	4	3	3	6	5	4	6	5	6	5	6	6	5	4	5	7	5	5	6	7	6	5	6	1	7
4	4	3	3	4	3	4	6	5	2	4	4	6	3	5	6	4	5	4	5	4	6	6	7	6	5	7	6	1	6
4	3	3	3	3	3	3	4	6	4	6	5	3	6	4	5	5	5	4	5	4	6	5	5	5	7	7	6	3	5
3	3	4	3	3	3	4	6	6	6	6	5	6	6	6	6	6	4	3	4	3	3	5	4	3	2	2	2	3	5
3	3	3	4	3	4	3	3	3	3	1	2	2	2	3	2	4	4	4	4	5	7	6	7	7	7	6	5	3	5
3	3	3	3	3	3	3	6	6	6	6	6	6	5	5	6	6	4	3	4	5	6	5	7	6	6	5	6	3	5
3	3	3	3	3	3	3	3	2	2	4	2	1	3	3	1	2	5	4	5	3	4	7	5	6	7	6	7	2	3
3	3	3	3	3	3	3	4	3	1	2	4	2	1	3	3	2	4	3	4	3	4	3	3	4	4	5	3	6	2
3	4	4	3	3	3	4	4	4	3	3	3	2	3	3	1	4	5	4	5	5	7	5	6	4	4	3	6	4	6
4	3	4	3	3	3	3	6	4	3	6	4	6	4	6	6	6	4	3	4	2	5	3	3	5	3	2	3	4	5
4	3	4	4	3	3	3	2	3	2	5	5	2	4	4	4	1	5	4	5	4	4	6	6	6	4	6	4	4	4
3	3	3	4	4	4	4	6	4	5	6	6	4	6	4	5	6	5	4	5	6	6	7	7	5	4	6	6	3	6
3	3	3	3	3	4	3	3	6	5	4	5	5	5	4	4	6	4	3	4	3	5	6	5	4	6	3	4	4	4
3	3	4	3	3	3	3	6	6	6	6	6	4	6	5	5	5	5	4	5	7	6	7	5	7	6	7	6	3	6
3	4	4	4	3	4	3	3	2	2	4	2	3	2	2	1	3	5	4	5	5	5	6	5	5	6	6	4	3	5
3	3	3	3	3	3	4	4	4	3	5	3	4	5	4	5	6	5	4	5	6	5	5	7	6	6	3	6	4	6
4	3	3	3	3	3	3	4	5	2	4	3	3	3	6	4	4	5	4	5	5	5	7	7	5	7	4	5	1	6
3	3	4	3	3	4	4	3	4	2	4	3	3	3	2	5	4	4	4	5	7	7	5	7	5	5	7	6	1	7
3	3	3	3	3	4	3	4	5	5	6	6	3	4	3	5	4	4	3	4	5	5	4	5	5	6	7	4	3	7
3	3	3	3	4	3	3	3	3	5	5	3	4	3	3	4	3	3	3	3	5	5	4	4	4	3	5	4	3	5
3	3	4	3	3	3	4	5	3	3	2	4	3	2	3	3	2	5	4	5	5	5	7	5	5	6	3	6	1	6
4	4	3	3	3	4	3	5	4	3	4	5	5	4	4	3	4	5	4	5	5	6	4	4	4	4	2	4	5	4
3	4	3	4	4	4	4	1	1	1	1	3	2	4	4	1	4	5	4	5	7	7	6	7	6	6	7	7	3	6
4	4	3	3	3	3	4	4	3	3	4	4	2	5	3	4	3	5	4	5	7	6	7	6	7	7	7	7	1	6
4	4	4	3	4	4	4	5	6	5	4	5	5	6	5	5	6	5	4	5	5	5	7	7	7	6	6	6	4	7
3	3	3	3	3	3	3	4	5	6	4	5	4	6	6	4	5	4	4	4	4	4	5	5	4	4	3	5	4	3
3	4	3	3	4	4	4	2	3	4	3	2	4	4	2	2	4	5	4	5	4	4	4	6	5	5	6	5	2	3
4	3	4	3	3	3	3	5	5	4	5	4	4	4	5	4	6	4	4	5	5	4	4	6	5	3	5	4	2	4
4	3	4	4	3	4	3	3	4	3	1	3	1	2	1	5	2	5	4	5	6	6	6	6	6	4	6	5	4	6
3	4	3	3	3	3	3	2	2	2	4	4	1	3	4	2	2	4	4	4	6	4	5	5	6	4	4	5	4	6
3	3	4	3	3	3	4	6	5	3	3	3	4	4	5	4	4	4	3	4	6	3	6	5	2	4	6	6	3	5
3	3	3	4	3	3	3	5	4	5	3	2	1	3	3	3	3	4	3	4	2	4	4	5	3	3	3	5	4	4
3	3	3	3	4	3	3	5	4	2	3	4	5	4	5	6	4	2	2	2	3	2	3	3	2	3	2	4	4	4
3	3	3	3	4	3	3	2	3	1	2	4	1	1	4	5	3	4	3	4	3	2	4	2	2	3	2	3	4	4
3	3	3	3	3	3	3	3	2	4	1	2	3	3	1	4	2	4	4	4	6	6	5	5	6	5	4	5	3	3
3	3	3	3	3	4	4	4	6	4	3	3	3	3	3	4	3	4	3	4	2	3	4	3	2	3	3	5	5	3
3	3	4	3	3	3	3	4	3	2	1	3	5	3	5	4	2	4	4	4	5	4	4	4	3	4	2	4	3	3
3	3	4	3	4	3	3	6	5	5	5	3	4	5	5	3	5	5	4	5	5	5	7	7	6	6	5	7	2	7
4	3	4	3	3	3	3	6	6	6	6	6	5	5	6	5	6	5	4	5	4	6	6	5	5	4	4	6	3	5
3	3	4	3	3	3	3	6	5	4	6	5	6	3	5	4	5	4	3	4	3	5	3	5	3	3	5	5	5	3
4	4	3	3	3	3	3	4	3	3	4	4	3	3	5	4	3	3	3	4	2	3	4	4	5	3	3	3	4	4
3	3	3	4	4	3	4	6	6	6	6	6	6	6	6	6	4	5	4	5	4	4	7	4	6	4	5	7	5	4
3	3	3	3	4	3	3	6	5	3	3	4	4	4	4	4	6	4	3	4	4	4	4	3	4	2	5	6	3	2
3	3	3	3	4	3	3	4	3	4	3	3	3	4	1	2	3	5	4	5	7	7	6	6	7	7	6	7	3	7
3	4	3	3	3	4	3	2	1	4	3	3	2	2	3	3	5	5	4	5	3	4	6	4	5	3	6	3	5	3
4	4	3	3	3	3	3	3	3	1	3	4	2	3	4	1	4	4	3	4	4	3	4	6	4	6	4	5	6	4
3	4	4	4	3	3	3	5	4	5	5	3	5	5	4	5	6	3	2	3	2	3	1	3	2	3	5	1	6	3
4	3	4	3	4	3	3	3	3	4	5	3	4	3	2	3	4	5	4	5	6	5	4	5	5	3	7	5	4	5
4	3	3	3	4	3	3	4	3	2	4	3	2	5	5	2	4	4	4	5	3	3	5	4	2	4	4	4	4	3
4	4	3	3	4	3	4	2	3	2	1	1	4	2	3	3	2	5	4	5	5	6	6	5	4	6	6	5	4	6
3	3	3	3	3	3	3	2	4	5	4	4	4	6	2	3	3	2	2	3	3	4	4	3	5	4	4	5	5	4
3	3	3	3	3	3	3	5	6	4	5	4	3	3	4	5	6	4	3	4	2	5	5	5	3	4	5	4	5	5
3	3	3	3	4	4	3	4	4	3	3	4	2	4	5	6	5	5	4	5	3	5	5	6	4	4	5	4	5	7
3	3	3	3	4	3	3	4	3	5	4	3	4	3	4	4	4	4	4	5	4	4	4	4	5	3	6	5	3	3
3	4	4	4	3	3	3	3	2	4	2	4	4	2	3	4	4	4	4	5	5	4	5	4	5	3	5	5	4	3
3	3	3	3	4	3	4	2	4	3	3	4	4	4	3	4	3	5	4	5	1	6	4	4	2	3	5	2	4	4
3	3	3	3	3	3	3	6	6	6	6	6	6	6	6	6	6	4	3	4	5	2	5	5	5	4	3	6	3	5
3	3	3	3	4	3	3	6	5	6	5	5	6	3	6	4	6	4	3	4	4	2	3	5	3	4	4	4	4	4
3	3	3	3	3	3	3	4	3	5	5	3	4	5	4	3	4	4	3	4	1	3	2	4	3	2	4	4	5	4
4	4	4	3	3	3	3	3	2	4	2	3	4	3	3	4	3	5	4	5	5	5	4	4	5	6	4	6	2	4
3	4	4	4	3	3	4	5	5	5	4	6	5	5	4	5	6	5	4	5	6	4	5	4	3	5	5	4	4	4
3	3	3	3	3	3	3	4	6	3	6	4	6	5	4	6	5	3	2	3	3	4	3	4	3	6	4	4	5	5
3	4	3	3	3	3	4	3	4	4	4	2	3	3	5	3	2	3	2	3	3	5	3	4	4	3	6	4	4	3
4	3	4	4	3	3	3	3	2	5	4	3	4	3	4	4	5	5	4	5	7	6	6	5	7	7	6	6	3	3
3	4	3	4	4	4	4	6	6	6	6	5	6	6	6	5	6	5	4	5	7	7	7	7	7	7	7	7	1	6
3	3	3	3	3	3	3	6	4	6	5	4	4	3	5	5	3	4	3	4	3	1	2	1	3	2	3	4	4	4
3	3	4	3	4	3	3	4	3	3	4	3	1	2	2	2	2	5	4	5	5	5	3	6	5	5	6	6	1	6
3	3	3	3	3	3	3	6	6	5	5	5	5	4	5	4	6	4	4	5	4	3	4	2	4	4	5	3	4	3
4	3	4	4	3	4	4	3	6	6	4	6	4	6	5	5	6	5	4	5	7	4	6	7	5	4	6	5	1	5
3	4	3	3	3	3	4	2	3	1	3	1	2	1	2	1	2	4	4	4	1	4	2	3	4	3	3	4	6	2
4	4	3	3	4	3	4	2	3	3	4	3	3	3	2	6	2	5	4	5	3	5	6	6	5	4	5	7	1	4
4	4	3	3	4	4	4	6	6	4	4	5	6	5	6	6	5	5	4	5	5	5	6	5	6	7	5	5	2	5
3	4	3	3	3	3	3	1	2	3	2	1	1	3	2	3	2	5	4	5	5	5	5	6	5	6	5	5	4	5
3	3	3	4	4	4	3	3	3	3	4	3	5	4	3	4	5	5	4	5	6	6	7	4	7	6	6	5	1	4
4	4	4	3	3	4	3	1	3	3	4	1	3	3	2	3	3	5	4	5	4	7	7	7	7	7	5	7	3	7
3	4	3	3	4	4	3	6	6	6	5	6	5	6	5	6	6	5	4	5	6	7	6	5	5	7	5	7	3	6
3	3	4	3	3	3	3	3	1	2	6	2	4	3	3	5	4	3	2	3	3	4	3	4	4	5	3	3	5	2
3	3	4	3	4	4	3	4	4	4	4	3	4	3	5	4	4	5	4	5	5	7	4	6	4	5	5	5	1	5
4	3	3	3	4	4	4	2	5	4	4	3	2	4	3	3	4	5	4	5	5	5	7	4	5	5	7	7	1	5
4	3	3	3	4	3	3	6	3	5	5	1	3	6	2	3	5	3	2	3	2	1	3	4	2	2	3	3	6	3
3	3	3	3	3	3	3	4	2	5	4	5	2	4	3	4	3	3	3	4	4	5	4	4	5	3	4	4	6	4
3	3	3	3	4	3	4	4	2	4	3	5	5	3	3	5	3	2	2	2	3	5	1	3	3	2	3	2	6	3
3	3	3	3	4	3	3	5	6	5	4	4	5	3	3	5	6	4	3	4	2	3	4	4	3	2	1	4	5	3
4	3	3	3	3	4	4	1	3	4	2	3	4	4	2	2	2	5	4	5	6	7	5	5	5	6	5	5	3	5
4	3	3	3	3	3	3	2	3	3	3	2	3	4	2	2	4	5	4	5	5	6	7	7	7	7	7	7	2	4
3	3	3	3	3	3	4	6	6	6	5	4	6	6	6	6	5	5	4	5	2	5	5	4	6	3	3	4	5	3
3	3	3	4	3	4	4	5	6	5	5	4	6	6	4	6	6	5	4	5	5	6	5	6	4	6	7	5	1	4
4	3	3	3	4	3	3	6	5	5	6	6	6	6	6	6	4	3	2	3	4	4	4	5	5	5	5	4	4	3
3	3	3	3	3	3	3	5	4	4	6	6	4	6	6	6	5	4	3	4	4	5	4	3	2	3	4	3	5	3
3	4	3	3	3	3	3	2	3	3	2	3	3	4	4	2	2	5	4	5	5	7	5	7	7	7	6	7	1	5
3	3	3	3	3	3	3	3	3	4	3	4	4	3	3	2	3	4	4	4	4	2	4	4	4	4	4	2	5	5
3	3	4	3	3	3	4	5	4	3	5	5	1	4	5	3	3	5	4	5	7	6	5	6	7	7	6	6	2	4
3	3	3	3	4	3	4	3	3	3	3	1	2	3	3	3	2	2	2	2	4	4	4	4	4	4	4	4	5	5
3	3	3	3	3	3	3	6	5	5	5	6	6	6	6	6	5	5	4	5	5	3	4	4	4	5	4	5	3	3
3	3	3	3	3	3	3	5	6	4	4	6	4	4	5	5	4	4	3	4	3	5	5	6	6	4	4	3	2	7
3	3	3	4	3	3	4	3	4	3	3	4	3	3	4	4	3	5	4	5	5	4	5	6	5	5	7	4	3	6
3	3	3	3	3	4	3	5	4	6	6	6	5	4	6	4	3	5	4	5	5	6	5	6	5	7	6	5	3	6
3	3	3	3	4	3	3	4	1	3	3	5	3	4	3	4	3	4	3	4	3	4	6	3	3	5	3	5	5	2
3	3	4	3	3	4	3	4	4	5	4	5	4	5	6	4	6	5	4	5	5	5	6	4	5	5	5	5	3	5
3	3	3	3	3	3	4	2	3	2	2	4	4	4	4	4	3	4	3	4	4	3	5	5	5	3	4	4	2	4
4	3	4	3	3	3	4	4	5	4	4	4	6	4	5	6	3	4	3	4	4	5	6	5	5	7	5	6	2	5
3	4	3	4	4	3	3	2	2	1	3	3	2	1	4	3	1	5	4	5	6	7	6	6	6	7	6	5	1	7
4	3	3	3	3	3	4	3	3	4	4	5	4	3	1	4	4	3	3	3	3	4	4	2	3	3	3	5	2	5
3	3	4	3	3	3	3	4	3	4	5	1	5	4	4	3	4	5	4	5	5	6	5	6	5	4	4	5	2	5
3	3	3	3	3	3	3	5	4	5	4	5	5	5	5	3	4	3	3	4	4	5	3	4	4	6	3	4	3	5
3	3	3	3	3	3	3	4	3	3	2	5	4	3	5	4	6	4	3	4	4	5	5	5	5	3	4	5	3	5
3	3	4	3	4	3	3	6	5	6	6	4	6	6	4	6	6	4	4	4	5	4	4	3	5	4	3	4	2	4
3	4	3	3	3	3	3	5	5	4	4	4	3	5	3	6	3	3	3	3	3	4	4	4	3	3	3	4	4	3
3	3	3	4	3	3	3	5	4	5	5	4	6	6	6	5	6	4	3	4	4	2	5	4	1	4	6	2	4	5
4	4	3	3	3	3	3	4	4	2	2	4	2	2	2	3	4	3	3	4	5	3	4	4	2	2	5	3	3	4
4	4	3	3	4	3	3	5	6	5	5	5	5	4	5	6	6	5	4	5	4	6	4	6	6	6	6	5	3	5
3	3	3	4	3	3	4	6	4	5	4	4	5	5	5	6	4	5	4	5	2	3	6	3	4	3	6	5	3	4
3	3	3	3	4	3	4	6	4	5	5	6	4	6	5	4	6	3	2	3	4	3	6	5	6	3	5	5	2	5
3	4	3	3	4	3	3	6	6	5	5	5	4	5	6	5	5	4	3	4	5	4	2	3	5	3	3	5	4	5
3	3	3	3	3	4	4	4	3	5	3	4	4	4	3	3	4	5	4	5	5	6	6	6	7	5	5	7	3	6
4	3	4	3	3	3	3	3	3	2	1	4	3	2	2	2	3	5	4	5	5	6	6	6	6	7	3	7	3	6
3	3	3	3	4	4	4	4	6	4	5	3	4	4	4	6	4	5	4	5	3	6	4	4	3	5	4	4	2	4
3	4	4	4	4	4	3	3	5	4	4	4	2	3	3	4	4	5	4	5	5	4	4	5	4	5	4	5	3	5
3	3	3	4	3	3	4	6	5	5	5	4	3	5	6	5	4	4	3	4	4	6	5	7	6	5	5	6	4	5
3	3	4	3	4	3	3	5	6	6	5	5	5	4	5	6	4	5	4	5	5	6	4	6	6	7	6	5	3	6
4	3	4	4	4	3	3	4	2	2	1	4	2	2	3	2	2	5	4	5	4	5	5	4	5	5	4	5	5	4
3	4	3	4	3	3	4	3	4	1	2	3	5	2	2	3	2	2	1	2	3	3	5	3	4	2	3	3	5	3
4	3	3	3	4	3	4	6	1	4	3	3	3	4	4	2	4	3	2	3	4	3	4	2	3	3	2	3	7	3
3	4	4	4	3	4	4	3	4	4	4	4	2	3	2	5	4	5	4	5	4	5	4	5	4	5	4	5	3	3
4	4	4	4	3	4	4	4	2	2	3	4	3	3	5	3	4	5	4	5	5	5	7	7	6	7	5	7	2	6
3	3	3	4	3	3	3	2	3	2	2	1	4	3	4	2	4	5	4	5	5	4	7	6	6	7	6	6	2	5
3	3	4	3	3	4	4	2	3	2	2	5	2	3	3	3	3	5	4	5	7	6	6	6	7	5	7	6	4	7
3	3	3	3	3	3	3	6	6	6	6	5	6	6	6	6	5	4	3	4	3	5	2	4	6	4	4	5	4	3
4	4	4	4	4	4	4	4	6	5	4	6	5	6	5	4	5	5	4	5	5	6	5	5	6	7	7	5	2	6
3	3	3	3	3	3	3	2	2	2	4	3	3	3	1	4	4	5	4	5	4	4	4	4	4	6	4	3	3	6
4	4	4	3	3	3	3	4	3	5	4	4	6	4	4	4	2	4	4	5	5	7	5	7	6	6	5	5	1	4
3	3	3	3	3	3	3	4	3	3	3	3	1	1	2	3	3	3	3	4	3	2	3	2	2	1	2	2	5	1
3	3	3	3	3	3	3	1	1	2	2	5	3	3	2	3	3	4	3	4	6	6	4	6	4	3	5	3	1	4
3	4	3	4	4	3	4	4	3	2	3	4	3	4	3	1	6	5	4	5	4	7	5	6	5	6	6	7	5	5
4	3	3	3	3	3	3	2	3	1	1	2	1	2	1	1	3	4	3	4	5	2	3	2	3	3	1	4	5	3
3	3	3	3	3	3	3	3	3	3	3	3	4	4	5	5	4	4	3	4	4	4	4	4	4	4	3	3	6	3
3	3	3	3	3	3	3	3	4	5	4	3	6	5	5	4	5	3	3	4	1	3	2	2	3	3	5	4	5	2
3	3	3	3	3	3	3	4	5	4	6	6	6	5	4	6	4	4	3	4	4	6	5	5	5	5	4	4	4	5
4	4	3	4	3	4	3	5	6	4	2	3	2	4	3	4	3	5	4	5	3	6	6	5	6	6	7	5	3	5
3	4	4	4	4	3	3	3	3	2	2	3	2	4	3	2	3	5	4	5	7	7	4	6	6	6	6	5	1	7
3	3	3	3	4	3	3	5	6	6	6	5	6	6	6	6	6	4	4	5	4	4	5	4	3	4	4	4	4	3
4	3	4	4	3	3	4	6	6	6	6	6	6	5	4	6	6	5	4	5	6	6	6	6	7	7	7	6	4	7
3	4	4	3	4	3	3	5	6	6	6	6	6	6	6	6	6	4	4	5	5	4	4	5	5	4	5	4	3	3
3	3	4	3	3	4	4	5	5	4	3	4	2	5	4	5	4	4	3	4	5	4	3	4	3	5	2	5	3	4
3	3	3	4	3	3	4	2	3	1	2	3	1	3	1	3	2	5	4	5	5	7	5	5	7	6	6	5	2	5
4	4	3	3	3	4	3	2	1	2	4	3	1	2	2	2	2	5	4	5	5	4	6	6	6	6	5	7	2	6
3	3	3	3	3	3	3	4	5	6	5	3	3	5	5	5	5	4	3	4	4	3	5	5	5	6	3	4	5	3
3	3	3	3	3	3	4	2	3	4	3	5	2	3	3	5	2	5	4	5	2	5	5	5	5	6	5	3	4	3
3	3	3	3	3	3	3	6	6	5	4	5	4	6	4	6	4	3	3	4	4	3	4	4	3	5	3	4	4	2
3	3	3	3	3	3	3	5	4	3	5	5	3	4	3	4	5	3	3	3	4	4	4	3	3	3	4	3	4	5
3	4	3	4	3	3	3	4	4	3	6	4	3	3	3	6	3	5	4	5	6	5	4	6	7	6	5	4	3	5
4	4	4	3	3	4	4	5	5	4	2	1	5	2	3	4	4	5	4	5	7	5	5	5	6	6	7	7	2	7
3	4	3	3	3	3	3	3	2	5	6	4	4	4	4	6	5	3	3	4	6	4	6	4	2	3	4	3	4	4
3	3	3	3	3	3	3	2	3	5	3	4	5	5	3	3	3	5	4	5	5	6	4	6	3	7	6	4	5	5
3	3	3	3	3	3	3	5	3	5	4	5	4	5	5	6	4	4	3	4	3	2	1	2	5	4	4	4	5	5
3	3	3	4	4	4	4	4	4	4	4	4	4	4	5	3	3	4	3	4	4	5	6	6	3	5	3	6	5	4
3	3	3	3	3	3	3	3	3	2	2	3	4	4	4	3	3	4	3	4	2	3	4	3	3	5	4	4	5	4
3	3	3	3	3	3	3	1	5	3	3	5	2	4	5	3	4	4	4	5	5	3	4	7	3	4	5	6	5	5
3	3	3	3	3	4	3	2	3	3	2	3	3	2	3	5	3	4	4	4	4	3	4	4	4	3	4	5	3	6
3	4	3	3	3	3	3	4	3	3	4	5	3	5	2	3	4	4	3	4	1	4	4	2	4	4	3	4	6	2
3	3	3	3	3	3	3	6	4	3	5	2	4	2	4	2	2	5	4	5	5	5	6	5	5	5	7	5	1	7
3	4	3	3	3	3	3	6	4	5	4	4	4	5	4	5	5	4	3	4	4	5	5	4	3	4	2	4	6	6
3	3	3	3	3	4	4	6	4	5	4	4	3	4	5	5	3	4	3	4	4	5	5	4	6	3	5	5	3	5
3	3	3	3	3	3	3	4	4	5	4	4	4	5	3	4	5	3	2	3	3	2	2	3	6	5	4	4	5	4
3	3	3	3	3	3	4	5	6	2	6	4	5	5	5	4	5	5	4	5	4	6	6	6	6	6	4	4	2	5
4	3	3	3	3	3	4	4	5	6	5	4	6	4	4	6	3	5	4	5	6	5	7	5	5	5	6	5	1	6
4	3	4	3	4	4	4	4	4	1	4	2	3	3	3	4	4	5	4	5	6	5	5	6	6	7	5	5	5	6
3	3	3	4	3	4	3	6	6	6	5	5	6	6	5	4	6	4	4	4	5	5	4	5	6	3	2	4	5	3
3	3	3	4	3	3	3	5	3	6	5	4	5	4	5	3	5	5	4	5	4	3	4	3	6	4	4	4	1	6
4	3	3	3	3	3	3	6	6	6	3	4	5	6	6	6	6	4	4	5	5	4	6	7	3	6	7	4	4	5
3	4	3	3	3	3	3	3	3	3	3	1	1	1	2	2	3	3	3	3	3	4	4	6	5	6	3	5	3	5
3	3	4	3	3	3	3	3	5	3	2	3	3	2	3	4	4	5	4	5	4	4	5	5	5	4	5	5	4	4
3	3	3	3	3	3	3	3	2	4	3	1	4	4	3	5	4	4	3	4	3	4	5	4	4	4	4	4	5	5
3	3	4	3	4	4	3	4	5	4	4	3	5	2	4	3	4	5	4	5	6	5	5	6	6	7	6	7	3	6
3	3	3	3	3	3	3	3	3	3	3	4	2	5	5	6	4	4	3	4	3	4	4	5	5	5	3	2	2	3
3	3	3	3	3	3	3	1	3	3	4	3	3	2	4	1	4	2	2	3	3	4	3	6	3	5	3	4	6	2
4	3	3	3	3	3	3	6	6	4	5	5	3	4	5	6	6	2	2	3	4	3	4	6	5	4	4	2	5	4
3	4	3	4	3	3	4	5	2	3	5	5	4	2	5	3	3	5	4	5	4	3	4	3	5	5	6	5	3	4
3	3	3	4	3	3	4	6	5	5	4	6	6	6	6	6	5	5	4	5	4	6	7	5	5	5	6	3	2	6
3	3	3	3	3	3	4	2	4	3	1	2	1	3	2	1	2	5	4	5	7	4	4	5	6	6	6	4	2	6
3	3	3	3	3	4	3	4	6	4	5	4	6	4	4	3	6	5	4	5	5	7	5	6	5	7	5	5	3	5
3	3	3	3	3	4	4	4	3	5	6	6	6	6	6	6	6	3	2	3	6	4	3	4	5	4	2	3	7	4
3	3	3	3	4	3	3	6	6	6	6	5	6	6	6	6	6	4	4	5	3	4	4	3	4	4	4	3	5	5
3	3	3	3	3	4	4	5	4	4	3	4	4	4	3	4	4	4	3	4	5	3	6	5	6	6	6	6	4	5
3	3	3	3	3	3	3	2	2	3	1	4	4	3	2	4	1	4	4	4	5	4	5	5	6	6	3	3	2	5
3	3	3	3	4	3	3	3	3	3	3	3	2	4	3	3	3	4	4	5	7	3	3	7	6	5	4	6	3	6
3	3	3	3	3	3	3	3	2	2	3	4	2	4	2	4	2	4	3	4	6	4	3	6	5	3	6	6	2	4
4	4	3	3	4	3	3	4	6	5	5	4	4	4	3	4	5	5	4	5	4	4	2	5	4	3	3	5	3	4
4	4	4	3	3	3	4	6	6	5	6	2	5	4	3	4	6	5	4	5	6	7	7	7	7	7	6	7	1	6
3	3	3	3	4	3	3	4	4	5	4	6	4	3	4	4	3	4	4	4	4	5	4	5	5	3	3	3	2	4
4	3	3	3	3	3	3	2	2	4	1	3	2	2	3	1	3	5	4	5	7	7	6	7	7	7	7	6	3	6
4	3	3	3	3	3	3	4	3	2	5	4	4	3	4	3	5	3	3	4	4	4	4	4	3	3	5	4	5	5
3	3	3	3	3	3	3	5	1	4	4	3	3	4	2	4	4	4	4	5	6	6	6	6	5	7	7	4	2	7
4	3	4	3	3	3	3	5	4	4	4	3	3	4	2	3	3	5	4	5	6	6	4	6	5	5	5	6	2	4
4	3	3	3	3	3	3	2	3	1	3	3	2	4	2	3	2	2	2	2	5	3	5	4	3	3	6	4	5	3
3	3	3	3	3	4	3	5	4	4	5	4	3	3	4	4	5	3	3	4	4	3	4	2	5	3	3	2	4	4
3	3	3	3	4	3	4	4	4	5	4	3	2	4	5	2	4	5	4	5	4	5	2	4	2	2	3	4	4	3
3	3	4	3	3	3	4	4	5	4	6	5	5	3	6	4	5	4	4	4	6	3	5	4	6	7	6	6	2	5
3	3	4	3	4	4	3	3	3	3	4	5	1	6	3	1	5	5	4	5	5	6	6	5	6	7	7	6	3	6
3	3	3	3	3	3	3	2	2	3	2	4	4	2	3	3	3	4	4	5	7	6	4	5	5	6	5	7	2	4
3	3	3	3	3	4	3	5	6	6	6	5	5	5	5	6	5	5	4	5	7	5	6	6	5	4	4	6	3	6
3	3	3	3	3	3	4	5	4	3	4	2	3	4	4	5	4	4	4	5	4	4	5	5	4	4	4	6	5	5
3	3	4	4	3	4	3	5	6	5	3	5	4	4	4	4	5	5	4	5	7	6	7	7	7	6	7	7	1	6
3	3	4	3	3	3	4	3	4	2	5	3	4	6	6	6	3	5	4	5	5	6	6	5	4	3	5	6	5	5
3	3	4	3	3	3	4	1	1	3	2	1	3	3	3	3	1	5	4	5	6	5	7	4	4	4	5	5	3	5
3	3	4	3	3	3	3	3	4	4	4	5	3	4	3	4	3	5	4	5	6	6	4	7	5	6	5	4	3	7
3	3	3	3	4	3	3	2	4	2	4	3	1	3	2	2	2	3	3	3	5	4	4	4	4	3	4	2	4	5
3	3	3	3	3	3	3	5	4	6	5	5	5	6	4	2	6	5	4	5	2	3	1	3	3	2	4	2	6	2
4	3	3	3	4	3	3	5	4	2	3	2	3	3	2	5	3	5	4	5	6	6	7	5	6	6	6	5	1	4
3	4	3	3	3	3	3	3	5	4	3	5	4	4	3	3	4	4	3	4	5	7	5	5	5	6	7	4	3	6
3	3	4	3	4	3	3	5	3	4	3	5	4	3	3	5	1	5	4	5	6	7	5	6	6	7	7	5	1	7
4	4	3	4	4	4	4	1	1	2	2	1	1	2	2	1	2	5	4	5	6	6	6	7	6	4	6	6	2	7
3	3	3	3	3	3	3	6	6	5	6	5	6	6	6	6	6	5	4	5	3	6	6	5	5	4	5	6	4	5
3	3	3	3	3	3	3	6	5	5	4	5	4	5	5	5	6	5	4	5	6	7	7	6	7	7	7	6	1	7
4	3	3	3	3	3	3	6	5	5	4	4	5	4	3	4	3	5	4	5	7	6	6	6	4	6	5	6	2	7
3	3	3	3	3	3	4	4	6	4	6	6	3	6	3	4	5	4	3	4	4	3	6	3	5	4	3	6	4	4
3	3	3	3	3	3	3	4	3	3	3	3	3	2	3	3	1	3	3	3	5	3	4	2	4	3	4	4	5	5
3	3	4	3	4	4	3	4	2	3	4	2	3	2	4	3	3	4	3	4	2	2	5	5	5	4	5	3	4	2
3	4	4	4	3	3	3	4	5	6	5	6	4	6	6	5	3	3	2	3	4	4	3	3	2	3	2	3	6	3
4	3	4	3	3	3	3	3	3	5	1	2	2	3	3	1	5	5	4	5	5	6	3	6	6	3	6	5	4	6
3	4	3	3	3	3	3	4	4	3	3	4	4	4	6	2	3	4	4	5	3	3	3	1	1	3	3	4	4	4
4	4	3	4	3	3	4	4	4	5	5	5	4	5	6	5	4	5	4	5	4	5	5	4	4	5	4	5	3	5
3	3	3	3	3	4	3	6	5	5	5	5	6	4	6	4	5	4	4	4	5	6	6	5	5	6	5	6	5	5
4	3	3	3	3	3	3	2	2	2	2	2	3	3	4	1	2	5	4	5	5	7	4	5	5	6	6	7	3	5
4	3	3	4	3	4	4	6	6	6	6	6	6	6	6	6	6	5	4	5	3	4	5	2	5	6	4	3	4	3
4	3	4	4	3	3	4	2	6	4	3	2	3	4	4	3	4	2	2	2	4	6	4	3	5	4	5	3	4	5
3	3	3	4	3	3	3	5	5	3	3	5	6	5	3	5	6	5	4	5	4	6	5	4	6	4	5	5	3	5
3	4	4	3	3	3	4	2	3	3	3	4	3	3	2	3	2	5	4	5	7	5	6	6	6	3	4	5	2	7
3	3	3	4	3	3	3	4	4	5	5	6	5	4	4	4	6	4	3	4	2	5	5	7	5	4	5	6	3	4
3	4	3	3	3	4	3	1	1	3	3	1	1	1	2	3	3	5	4	5	5	5	5	4	4	5	5	6	3	5
3	3	3	3	4	3	3	4	3	4	5	3	4	1	3	3	3	5	4	5	4	3	5	3	6	5	6	2	7	5
4	3	3	3	3	3	3	6	6	6	6	6	6	6	6	6	6	4	4	5	5	5	6	4	7	5	5	4	3	6
3	4	3	3	3	3	4	5	1	3	4	4	3	3	1	3	4	5	4	5	5	5	6	6	4	5	7	5	3	4
4	4	3	4	4	4	3	1	3	3	1	1	1	2	2	1	1	5	4	5	6	6	5	6	6	5	5	4	3	7
3	3	3	3	3	3	3	6	5	6	6	3	3	4	4	6	4	5	4	5	4	4	4	3	4	5	4	4	3	4
4	4	3	3	4	3	3	3	3	3	4	2	2	2	3	4	3	5	4	5	5	5	5	4	7	6	4	3	4	7
3	3	3	4	4	4	3	3	2	4	2	1	3	2	3	2	3	5	4	5	5	4	2	4	3	3	3	4	4	4
3	3	3	3	3	3	3	4	3	1	3	1	2	4	1	3	3	3	3	3	3	5	2	3	3	3	5	2	4	5
4	3	4	3	4	4	3	4	5	4	5	6	4	4	4	5	3	5	4	5	5	7	6	5	6	7	6	6	2	6
3	4	3	3	3	3	3	5	4	3	5	4	3	4	4	2	3	4	4	4	4	4	3	5	5	6	5	6	5	4
4	3	3	3	3	4	3	6	6	6	5	5	6	6	5	5	5	5	4	5	6	7	6	5	7	5	7	6	3	6
3	3	3	4	3	3	3	3	4	2	2	4	3	2	1	3	2	4	3	4	4	5	5	5	7	7	5	7	3	4
3	4	3	3	4	3	3	3	6	6	4	5	5	6	3	6	3	5	4	5	5	5	6	5	4	7	6	7	3	4
3	3	4	4	3	3	3	4	4	6	6	5	4	5	5	6	5	4	4	5	3	4	3	3	3	4	3	4	7	2
3	3	3	4	3	3	4	4	3	4	1	3	3	2	3	3	4	5	4	5	6	7	2	5	4	3	3	4	5	3
3	3	3	3	3	3	3	5	4	3	1	3	3	3	4	3	4	4	3	4	5	5	5	5	6	5	3	5	4	3
4	3	3	3	3	4	3	3	2	4	4	2	3	3	2	4	3	5	4	5	6	5	5	6	6	4	4	7	2	6
4	3	3	3	3	3	3	4	4	1	4	4	3	5	3	2	5	4	3	4	4	1	1	1	2	2	4	2	7	2
3	4	3	3	4	3	3	5	4	4	4	3	5	3	4	3	6	4	3	4	4	2	3	6	3	4	4	4	3	4
4	3	3	3	4	3	3	6	6	6	4	6	5	6	5	6	6	4	4	4	3	3	3	1	2	3	3	3	3	3
4	3	3	4	3	3	4	6	6	3	3	5	6	4	6	5	6	5	4	5	5	6	5	6	5	5	5	6	3	6
3	3	3	3	4	3	3	3	3	3	2	2	5	3	2	2	4	3	3	4	2	2	3	1	3	1	2	4	5	3
4	4	3	3	4	3	3	3	3	3	3	2	3	1	1	2	5	5	4	5	7	7	6	6	6	7	7	7	1	7
3	3	3	3	3	4	4	5	6	4	5	6	6	6	3	6	6	5	4	5	7	6	7	7	7	7	6	7	1	7
3	3	3	4	4	3	3	3	4	3	5	3	4	4	3	4	3	4	4	5	5	3	3	5	4	4	4	4	5	3
3	4	4	4	4	3	3	1	4	6	4	5	3	3	5	4	5	5	4	5	5	5	3	5	5	4	5	5	4	4
3	4	3	3	3	3	4	4	1	2	2	1	2	4	2	3	3	5	4	5	4	4	4	4	4	4	4	6	4	2
3	4	3	3	3	3	3	5	6	6	6	6	6	6	5	5	6	3	3	3	3	6	6	6	3	5	5	2	5	5
3	3	3	4	3	4	3	1	1	2	1	2	2	1	1	1	1	2	2	3	3	3	4	4	5	4	3	4	3	3
4	3	4	4	4	3	3	1	1	2	1	2	2	2	1	1	3	5	4	5	7	7	7	7	6	6	7	6	1	7
3	3	3	3	4	3	4	4	5	6	4	5	5	4	5	4	5	5	4	5	5	7	5	7	4	4	6	5	3	7
3	3	4	4	3	4	3	4	6	3	4	6	5	6	5	6	6	4	4	4	5	3	3	5	4	5	5	3	4	5
4	3	3	3	3	4	4	3	1	3	4	2	4	4	3	4	4	4	4	5	4	7	5	5	5	5	6	6	3	6
3	3	3	4	3	3	4	6	5	2	6	5	4	6	4	6	5	4	3	4	3	3	4	4	3	2	3	1	2	4
4	3	4	4	4	4	3	6	6	4	6	6	6	6	5	5	6	5	4	5	5	5	7	7	7	6	6	6	2	7
3	3	3	3	3	4	4	1	1	2	2	4	1	1	3	4	3	5	4	5	6	5	5	6	4	5	6	3	2	6
3	4	3	4	3	3	3	2	3	2	3	1	3	4	3	3	5	5	4	5	6	5	5	6	3	4	5	4	3	5
3	4	3	4	3	3	3	2	3	4	5	3	3	4	4	5	2	4	4	5	4	6	4	6	6	4	5	4	3	4
3	4	3	3	3	3	3	4	1	2	1	4	2	3	4	2	3	4	4	4	6	6	6	7	5	5	5	4	3	4
3	3	4	3	3	3	3	6	4	5	6	2	4	5	4	4	5	4	4	5	4	7	6	5	7	6	5	6	2	6
3	4	3	3	3	3	3	2	2	3	3	4	3	4	4	3	3	4	4	4	3	3	5	5	5	4	5	6	1	6
4	3	4	3	4	3	3	1	2	4	3	3	3	2	4	4	1	5	4	5	6	7	7	7	7	7	6	7	1	7
3	3	3	3	4	4	4	3	3	2	4	3	2	2	3	3	3	5	4	5	4	5	7	6	6	5	7	6	4	6
4	4	3	3	4	3	4	4	6	3	2	5	2	6	5	4	4	5	4	5	7	7	6	7	7	7	7	7	1	6
4	4	3	3	4	4	4	5	5	5	6	5	4	3	4	4	4	5	4	5	6	5	6	7	7	7	7	7	3	5
3	3	3	3	4	3	3	5	5	4	6	6	6	3	4	5	4	4	4	5	4	5	4	3	5	4	6	4	4	3
3	3	4	3	3	3	4	5	5	3	5	4	5	4	3	4	4	3	3	4	4	3	3	2	3	4	3	5	5	3
4	3	3	3	3	3	3	2	2	4	1	3	3	3	4	2	1	5	4	5	4	3	5	5	6	4	5	3	3	5
3	3	3	3	3	3	3	2	2	3	3	3	2	1	2	2	2	4	4	4	4	6	6	3	5	6	5	5	4	5
3	3	4	3	3	4	4	4	4	2	5	2	3	4	4	3	3	5	4	5	4	6	6	4	4	6	5	6	5	6
3	3	3	4	3	3	4	2	4	3	5	4	2	4	3	6	3	2	1	2	2	4	5	3	4	4	3	4	5	4
3	3	4	3	4	3	3	5	5	6	3	6	4	5	6	4	5	5	4	5	4	3	6	5	4	6	4	5	3	4
3	3	4	3	3	3	4	4	5	5	6	5	4	4	4	4	5	5	4	5	7	7	6	7	6	6	7	6	4	4
3	3	3	3	3	4	3	5	6	4	5	2	4	3	4	3	4	4	3	4	3	4	4	4	5	5	4	6	3	4
3	4	4	3	3	3	3	2	4	2	3	3	4	3	3	2	3	3	2	3	4	5	5	5	4	4	6	3	1	4
3	3	4	3	3	3	4	4	2	2	1	3	3	1	3	2	3	3	2	4	4	2	1	4	4	3	3	2	5	3
3	4	3	4	4	3	3	5	6	6	6	6	6	6	6	5	6	5	4	5	5	4	4	2	4	4	5	5	5	5
4	3	4	4	3	3	4	4	1	2	3	2	2	3	4	1	4	5	4	5	5	7	7	5	7	6	7	6	2	6
3	4	3	3	3	3	3	2	5	3	3	3	3	3	4	2	2	4	3	4	5	2	3	3	3	3	5	4	4	4
3	3	3	3	3	3	3	3	5	3	2	3	4	1	4	2	3	2	2	3	1	2	3	3	3	4	1	3	4	5
3	4	3	3	4	3	4	3	5	6	5	4	3	4	4	4	4	4	4	5	5	5	4	5	4	5	5	4	3	5
4	3	3	3	4	3	3	3	6	5	4	3	4	6	5	2	4	5	4	5	4	7	6	6	5	3	5	6	2	5
3	3	3	3	3	3	3	6	5	4	5	4	5	3	5	5	3	4	3	4	4	4	2	3	4	3	4	3	3	3
4	3	3	3	3	3	4	5	3	3	5	2	3	4	5	3	4	2	1	3	6	4	5	3	5	3	4	1	4	4
3	4	3	3	4	3	3	5	5	5	3	5	5	4	4	4	1	4	4	5	7	4	4	4	5	4	5	5	2	6
3	3	3	4	3	3	3	6	6	4	6	6	5	6	6	6	5	4	4	4	5	6	3	4	5	5	3	4	5	3
3	4	3	3	3	3	3	5	5	5	4	3	4	3	3	5	3	2	2	3	3	2	4	3	2	1	2	2	4	3
3	3	3	3	4	3	3	4	3	4	4	6	4	3	6	4	4	5	4	5	5	5	6	6	6	7	5	6	3	5
3	3	4	3	3	4	3	5	5	4	6	6	6	6	5	6	4	5	4	5	6	5	5	6	4	6	6	5	1	4
4	3	3	4	4	3	4	6	6	5	5	6	6	6	6	6	6	5	4	5	5	4	6	4	6	5	5	3	4	5
4	3	3	4	3	4	4	3	6	4	3	3	3	5	3	3	5	5	4	5	7	7	7	7	7	7	7	6	1	7
3	4	3	3	3	4	3	6	6	6	4	5	3	6	6	6	4	5	4	5	5	5	5	5	6	5	5	6	4	5
3	3	3	4	4	3	3	6	6	6	6	6	5	6	5	5	6	4	4	5	6	5	4	3	4	5	4	5	4	6
3	3	3	3	3	3	3	1	3	2	2	2	2	3	3	3	3	3	2	3	5	5	5	3	2	5	6	3	5	4
3	4	4	4	4	4	3	4	4	5	4	4	3	3	5	3	5	5	4	5	3	5	4	3	5	5	6	5	4	4
3	3	3	4	3	3	3	4	2	3	3	4	3	4	2	2	2	5	4	5	5	5	6	4	5	5	5	6	4	5
3	3	4	4	3	3	3	3	1	1	1	1	3	3	3	3	1	4	4	5	5	7	4	4	6	4	3	4	3	4
3	3	3	3	3	4	4	5	4	6	6	4	6	6	6	6	6	4	4	4	4	5	3	3	3	5	6	5	4	4
3	3	3	3	3	4	4	6	5	4	6	4	6	5	4	5	5	5	4	5	7	6	7	6	6	5	6	6	1	5
4	3	3	3	3	3	3	6	3	6	5	6	6	4	5	6	5	4	4	5	4	5	5	5	5	5	5	4	4	4
3	3	3	3	4	4	4	4	5	5	4	5	3	4	3	3	4	5	4	5	7	7	4	7	5	5	6	5	1	6
3	3	3	3	4	3	3	4	3	2	2	3	2	4	1	1	1	4	3	5	5	7	5	6	5	6	5	7	4	7
3	3	3	3	3	3	3	6	3	5	6	5	6	4	4	5	5	4	4	5	4	4	3	4	3	4	4	5	3	4
3	3	3	3	3	3	3	4	5	5	6	3	4	6	6	4	6	3	2	3	2	1	3	2	1	4	2	2	5	2
3	3	4	3	3	3	3	1	4	3	3	2	2	1	2	1	1	4	4	4	7	6	7	6	4	5	6	6	2	5
3	3	3	3	4	3	4	6	5	4	4	5	6	4	3	6	4	4	3	4	5	3	5	5	4	5	5	5	4	4
3	3	3	3	3	3	3	3	2	3	3	1	3	1	2	2	1	5	4	5	4	5	4	6	6	4	6	6	2	4
4	3	4	3	4	4	4	5	1	2	4	1	5	2	2	3	2	5	4	5	5	5	6	5	5	5	4	3	5	6
3	3	3	3	3	3	3	3	4	6	6	4	4	6	6	6	6	2	2	3	3	4	4	3	3	4	3	3	4	3
4	4	3	3	4	3	3	6	5	6	6	5	4	5	4	4	6	5	4	5	7	6	6	7	7	6	7	7	1	6
4	3	4	3	3	3	3	4	4	4	3	3	5	4	3	3	4	5	4	5	3	2	3	3	5	3	2	6	4	5
3	3	3	3	3	3	3	5	5	6	4	6	5	5	6	6	6	3	2	3	4	3	4	4	5	3	4	3	4	3
3	4	3	3	4	4	3	2	2	1	3	2	1	2	3	3	3	5	4	5	6	6	5	5	6	5	4	5	4	6
4	3	3	3	3	4	3	4	3	4	3	4	3	3	2	4	2	4	3	4	6	2	2	4	4	4	5	5	5	4
4	3	3	4	3	3	3	6	5	6	6	6	6	6	6	6	6	3	3	3	2	4	4	3	4	4	3	4	4	2
4	3	4	3	3	3	3	2	4	4	3	3	4	4	3	3	2	5	4	5	2	4	4	5	3	3	4	5	4	4
3	3	3	3	4	4	3	4	2	3	5	4	4	3	5	4	2	3	2	3	3	2	4	5	5	4	4	2	3	4
3	4	4	4	4	4	3	6	4	6	5	5	5	5	5	4	5	5	4	5	4	7	4	5	5	5	6	5	1	4
3	3	3	4	3	3	4	4	4	3	2	3	4	4	3	4	2	5	4	5	4	5	6	4	5	7	7	6	2	6
3	4	3	4	3	3	4	5	5	6	3	5	4	5	4	5	3	5	4	5	7	7	6	7	6	6	7	4	2	7
3	3	3	4	3	3	3	5	6	5	5	5	6	6	5	5	5	5	4	5	5	5	6	6	6	5	5	4	2	5
4	3	3	3	3	3	3	3	6	6	6	5	6	5	6	5	6	4	3	4	2	3	2	2	3	4	2	2	5	4
3	3	3	3	3	3	3	6	5	5	4	4	6	6	6	5	6	5	4	5	7	6	5	7	6	7	7	7	2	6
3	3	3	3	4	3	4	3	2	4	2	3	2	4	4	3	2	5	4	5	6	6	5	6	7	7	7	6	2	7
3	3	3	3	3	4	3	4	3	6	6	3	2	4	3	3	4	3	2	3	2	3	3	2	3	2	3	2	4	2
3	3	3	4	3	3	3	4	3	4	3	3	1	4	4	3	3	5	4	5	7	5	5	7	5	7	6	6	2	5
4	3	4	4	3	4	3	1	2	3	3	2	3	2	4	3	1	4	4	4	5	3	4	5	6	3	5	3	3	5
4	3	3	3	3	3	3	4	5	4	6	4	5	4	6	3	4	4	3	4	5	6	3	5	3	4	4	5	4	5
3	3	3	4	3	3	3	1	2	1	1	1	3	1	1	1	1	5	4	5	6	6	5	7	7	7	7	7	2	4
3	3	4	3	3	3	4	1	3	3	2	3	2	3	3	2	3	5	4	5	5	5	2	5	6	4	7	4	2	3
3	3	3	3	4	3	3	6	6	6	6	6	4	6	6	6	6	5	4	5	5	7	5	6	6	6	6	5	4	7
4	3	4	3	3	3	4	3	3	2	1	2	3	2	3	2	2	5	4	5	7	5	7	7	6	6	7	7	2	7
4	3	4	3	3	3	3	5	5	6	6	3	4	5	6	5	4	5	4	5	7	6	6	3	6	6	6	6	2	5
3	3	3	4	3	4	4	3	3	3	3	4	2	5	3	3	4	5	4	5	5	4	5	4	4	6	5	5	4	6
3	4	3	4	4	3	3	3	2	3	2	2	2	3	2	2	1	5	4	5	6	7	7	7	6	7	6	6	1	7
3	4	3	3	3	3	3	6	3	5	4	6	4	5	6	3	6	4	3	4	5	5	5	3	5	4	3	1	4	5
3	4	3	3	3	4	3	5	5	4	5	4	5	4	4	5	3	4	4	5	7	7	7	7	7	5	4	7	2	7
3	3	3	3	3	3	3	3	3	1	4	5	4	2	1	2	6	4	3	4	4	4	5	7	5	3	4	3	3	4
3	4	3	3	3	4	3	5	5	5	5	6	5	4	4	6	5	4	3	4	6	4	5	4	3	2	4	5	3	4
4	3	4	4	3	3	3	1	2	3	3	4	4	1	3	3	2	5	4	5	6	6	5	5	6	7	6	5	2	7
3	4	3	3	3	3	3	3	3	3	4	4	3	3	4	3	3	4	3	4	2	4	4	2	2	4	1	3	4	4
3	3	3	3	3	4	3	2	5	4	3	3	4	4	2	4	3	3	2	3	2	1	2	3	2	2	1	3	6	3
3	3	4	3	4	3	3	5	3	4	3	4	5	4	4	6	4	3	2	3	4	3	4	2	4	1	1	2	4	1
3	3	3	4	3	4	3	2	6	3	4	2	3	4	3	4	3	5	4	5	6	7	6	5	4	5	6	5	3	7
3	3	3	3	3	3	3	6	5	4	4	6	5	6	4	3	6	3	2	3	1	2	2	2	2	1	3	3	4	1
4	4	3	3	3	3	3	6	6	6	6	4	4	4	3	5	4	5	4	5	4	4	6	4	3	6	3	4	3	4
3	3	3	4	3	3	4	5	6	4	4	5	6	5	4	5	5	4	3	4	5	6	3	3	6	4	4	3	3	4
4	4	4	4	4	3	3	3	3	2	2	3	3	5	2	5	3	5	4	5	7	6	6	4	7	5	6	7	2	6
4	3	4	3	3	4	3	4	6	4	4	4	6	5	3	5	6	5	4	5	5	3	7	4	6	7	7	3	3	6
3	3	3	3	4	3	3	5	6	6	5	6	6	4	5	6	6	5	4	5	6	6	6	7	6	5	6	7	1	5
3	3	3	3	4	3	4	6	6	6	5	4	6	5	6	5	5	5	4	5	7	7	7	7	7	6	6	6	3	6
3	4	3	4	3	3	3	4	6	4	3	3	4	3	2	6	4	5	4	5	7	7	7	6	7	6	5	5	1	4
3	3	3	3	3	3	3	6	6	6	6	6	6	6	6	6	5	4	4	4	3	3	3	4	4	4	2	4	1	4
4	4	4	3	3	3	4	5	2	4	4	2	1	2	2	6	6	5	4	5	5	5	5	5	4	4	5	4	2	4
4	4	3	3	4	3	3	4	3	5	2	5	3	4	4	4	4	5	4	5	6	6	5	7	5	6	6	7	3	5
3	3	4	3	3	3	3	3	5	1	2	3	4	2	1	4	4	5	4	5	7	6	7	4	7	5	5	4	5	6
3	4	3	4	3	3	3	4	5	5	4	1	5	5	5	6	4	4	4	4	4	3	5	2	5	4	4	3	4	5
4	4	3	3	4	4	4	2	2	3	2	3	2	1	1	2	1	5	4	5	7	6	6	5	3	6	4	7	1	6
3	3	4	3	4	3	4	3	1	3	3	4	4	3	3	4	3	5	4	5	6	7	7	6	5	5	7	5	2	7
4	3	4	3	3	3	4	2	2	2	3	2	2	2	1	2	2	3	2	3	3	1	3	4	4	5	2	4	2	4
3	3	3	3	3	3	3	6	4	6	6	4	6	5	5	5	4	3	2	3	4	4	5	2	5	2	5	4	6	4
3	3	3	3	4	4	3	4	5	6	6	5	6	6	4	6	5	5	4	5	7	7	5	7	5	6	6	7	2	7
3	3	3	3	4	3	3	3	2	5	3	3	4	3	5	4	3	4	4	5	3	2	4	3	4	3	3	3	5	2
3	3	3	4	3	3	3	4	2	4	4	3	3	4	3	5	5	5	4	5	6	5	5	7	6	5	7	6	1	6
3	3	3	3	3	3	4	4	6	5	6	4	5	6	4	4	6	3	3	4	5	2	4	4	2	3	2	4	4	3
3	3	3	3	3	3	3	5	4	5	6	5	6	6	6	5	5	4	3	5	3	3	5	2	5	3	5	4	3	3
3	3	3	3	4	3	3	1	5	4	2	4	2	3	3	1	3	5	4	5	6	4	5	3	4	5	5	5	3	4
3	3	3	3	3	3	4	4	5	5	6	5	4	5	4	6	4	5	4	5	3	4	5	5	5	4	5	5	2	5
4	3	3	3	3	3	4	4	4	5	4	3	5	5	5	6	5	4	4	4	4	5	4	2	3	6	5	3	3	4
4	3	3	3	4	3	3	3	4	4	3	4	5	2	3	4	4	3	2	3	4	5	3	3	3	2	3	3	3	2
3	4	3	3	3	3	3	4	6	6	6	6	6	6	4	5	6	4	4	4	5	6	4	4	5	2	5	4	2	5
3	3	4	4	3	3	3	5	4	4	5	6	4	5	4	5	4	3	2	3	3	5	5	4	4	4	4	4	4	5
3	3	4	3	3	4	4	4	3	3	3	2	3	3	3	2	3	5	4	5	7	7	7	5	6	7	7	5	3	5
3	3	4	3	3	4	4	3	3	3	4	3	4	3	5	4	4	5	4	5	5	7	6	6	7	6	6	6	2	6
3	3	4	3	3	3	3	5	3	5	5	5	5	5	5	5	4	4	3	4	4	4	4	3	4	3	6	4	3	6
4	4	3	3	3	4	3	3	4	4	4	3	4	4	4	4	2	5	4	5	6	7	7	4	7	4	4	7	4	4
3	3	4	4	4	4	3	3	5	4	4	5	4	5	3	5	3	5	4	5	6	7	7	7	7	7	5	4	2	7
4	3	4	4	3	4	3	4	3	6	5	4	3	3	5	4	6	5	4	5	5	4	6	5	5	4	3	5	3	4
3	3	3	4	3	3	3	4	3	3	2	2	5	1	4	3	1	2	2	2	2	1	1	2	2	1	1	1	7	1
3	4	3	3	3	3	3	5	6	6	6	6	6	6	6	6	6	3	3	3	2	4	3	4	3	4	3	2	7	1
3	3	3	4	4	4	3	2	3	2	4	4	3	2	3	3	1	4	3	4	3	5	3	5	3	4	4	3	5	3
3	3	4	3	3	3	4	4	4	2	4	3	4	3	2	3	3	5	4	5	5	6	5	6	4	3	6	6	3	5
3	4	3	3	3	3	3	6	4	4	5	3	5	3	5	5	4	5	4	5	1	3	4	4	3	6	2	4	5	4
4	3	4	3	3	3	3	4	3	2	4	4	3	5	4	3	6	3	3	3	5	3	3	4	4	4	5	2	5	6
3	4	3	4	4	3	3	1	2	3	4	3	1	3	3	3	3	5	4	5	6	4	4	7	5	4	7	7	4	7
3	4	3	3	3	3	3	2	3	5	1	2	4	4	4	2	3	4	3	4	4	4	5	4	4	5	5	4	2	4
3	3	4	3	4	4	3	6	6	5	6	5	6	6	6	5	5	5	4	5	1	3	3	3	3	2	4	3	5	3
3	3	3	3	3	3	3	6	4	1	5	3	5	3	2	3	4	3	3	4	7	4	5	5	7	4	4	4	4	5
3	3	3	3	3	3	4	4	5	6	4	4	4	5	4	3	4	3	3	3	3	4	2	5	4	3	4	3	3	5
3	4	3	4	3	3	4	3	3	3	3	6	4	2	2	5	3	4	3	4	4	4	2	3	2	5	4	4	6	2
3	3	3	3	4	3	3	3	4	3	4	3	2	2	3	4	3	3	2	3	3	2	4	5	3	5	4	3	6	3
4	3	4	3	4	4	3	3	4	4	3	3	4	2	5	5	4	5	4	5	4	6	6	5	6	5	7	6	1	7
3	3	3	4	3	3	3	1	3	3	2	5	3	3	1	2	3	3	3	3	4	4	4	4	3	5	3	2	6	3
4	4	4	4	4	4	4	6	2	6	5	6	6	5	5	4	4	5	4	5	6	4	4	5	5	3	5	7	3	4
3	3	3	3	3	3	3	5	4	6	4	6	4	5	6	6	5	5	4	5	6	5	5	5	6	6	6	5	4	5
3	3	3	3	4	4	3	6	3	3	6	4	4	5	6	5	4	5	4	5	6	6	5	4	5	7	5	6	3	5
4	3	3	3	4	3	3	4	6	4	4	6	5	6	4	5	5	4	4	4	4	5	5	3	5	6	5	5	4	4
4	3	3	3	3	3	4	4	4	5	5	5	3	4	3	2	5	5	4	5	7	7	7	7	7	7	6	7	3	6
3	3	3	4	3	3	3	6	6	6	6	6	6	6	6	6	6	3	3	4	7	5	3	4	4	5	4	5	1	3
3	3	3	4	3	3	3	5	5	4	6	3	4	4	5	5	2	4	4	5	4	5	4	5	3	3	1	5	5	4
4	4	3	4	4	4	3	4	2	3	5	4	3	5	2	4	5	5	4	5	5	5	6	4	4	5	4	6	4	5
4	3	4	3	3	4	4	3	2	3	2	5	5	4	2	4	2	4	4	4	3	4	3	5	3	4	3	3	3	3
4	3	4	3	3	4	3	5	4	4	3	5	4	3	4	5	4	5	4	5	4	7	7	6	7	6	6	7	1	5
3	3	3	3	3	3	3	4	4	2	4	3	3	3	2	2	3	4	3	4	4	5	5	3	4	6	4	4	3	3
3	3	3	3	4	3	4	3	6	4	4	4	5	3	5	4	5	5	4	5	7	5	6	6	5	6	4	4	3	5
3	4	3	4	4	3	3	2	2	3	3	3	1	4	4	2	4	5	4	5	7	6	6	7	5	7	6	6	2	7
3	3	3	3	3	3	3	1	5	3	2	3	4	6	2	5	3	4	3	4	4	3	5	4	3	4	5	4	5	3
4	4	3	4	3	3	4	5	4	4	5	4	5	2	4	5	3	5	4	5	6	5	7	6	6	7	6	5	1	7
3	3	4	4	3	3	4	3	4	1	3	5	3	2	3	2	3	5	4	5	4	5	6	3	3	6	6	5	3	7
3	3	3	3	3	4	3	5	4	6	4	5	4	4	3	4	5	4	3	4	5	4	5	4	6	4	6	3	2	5
4	3	3	4	3	3	3	3	2	4	3	2	3	3	1	3	3	4	4	4	4	5	4	4	4	5	4	4	4	4
3	3	3	4	3	3	4	3	4	3	4	5	5	3	3	3	4	5	4	5	7	5	5	6	7	6	7	7	2	6
4	3	3	3	3	4	3	5	6	4	6	6	6	3	4	5	6	5	4	5	5	5	4	7	6	6	4	5	3	6
3	3	3	3	3	3	3	3	2	3	3	4	2	4	4	4	4	3	3	4	5	3	4	5	3	4	4	4	1	7
4	3	3	3	3	3	4	3	4	4	3	4	2	5	4	5	5	4	3	4	5	3	4	2	5	6	4	5	4	2
3	3	3	4	3	3	3	2	3	1	1	1	2	4	1	4	1	5	4	5	7	5	5	2	5	5	6	4	3	6
3	3	4	4	3	3	3	5	2	1	2	2	1	3	2	2	3	4	3	4	4	5	5	3	4	4	5	6	2	2
3	3	3	3	3	4	3	6	5	4	4	5	5	3	4	4	4	5	4	5	6	5	2	4	6	3	5	5	3	6
3	4	3	4	4	3	3	3	4	1	2	2	3	3	5	4	3	5	4	5	4	6	5	6	6	5	6	6	2	5
3	3	3	4	3	4	3	4	2	3	3	2	3	3	3	3	2	3	2	3	4	4	5	3	4	4	4	3	4	6
3	3	3	3	3	3	3	5	3	4	4	4	3	3	2	3	3	5	4	5	2	4	5	2	2	5	6	4	5	4
3	3	3	3	3	3	3	4	6	4	6	4	5	6	4	4	4	5	4	4	4	6	5	5	5	5	6	3	2	5
3	3	4	3	3	3	3	6	6	4	3	6	5	6	5	1	5	5	4	5	5	3	5	6	5	5	5	4	5	3
3	3	4	4	3	3	3	5	2	6	4	3	4	5	5	5	4	5	4	5	7	5	6	4	7	6	7	5	3	7
3	3	3	3	3	4	3	6	4	5	5	5	3	5	5	3	5	5	4	5	4	6	5	4	5	6	5	6	4	7
3	3	3	3	4	4	3	4	3	3	5	4	4	4	4	3	4	4	4	5	5	5	5	6	5	5	6	5	3	7
3	4	3	3	3	3	3	3	3	5	2	2	5	2	3	3	3	5	4	5	6	7	7	6	5	4	6	5	3	4
3	3	3	3	4	3	3	6	5	5	6	6	6	5	6	6	5	4	3	4	5	4	4	3	4	4	3	5	6	4
3	4	3	3	3	3	3	5	5	4	3	4	5	5	5	6	3	5	4	5	6	7	6	7	5	6	6	6	1	5
3	4	3	4	3	4	3	5	6	6	6	6	6	5	4	4	6	4	4	5	4	3	4	5	5	2	5	6	2	4
3	4	4	4	3	3	4	4	4	2	3	2	2	3	3	5	3	5	4	5	6	7	7	7	7	6	7	7	1	7
3	3	3	3	4	3	3	4	4	5	4	3	4	4	2	4	3	3	3	3	2	2	5	3	3	5	3	3	4	4
3	3	3	4	3	3	3	3	4	3	3	4	3	4	1	4	4	4	3	4	4	4	1	4	4	3	4	4	4	4
3	3	4	3	4	3	3	5	4	4	4	4	6	3	6	6	3	5	4	5	5	5	6	4	6	5	5	7	3	4
4	3	3	3	3	3	3	3	3	3	3	2	4	2	3	3	3	4	4	4	5	4	4	4	6	2	4	6	3	4
4	4	4	3	3	3	4	4	4	5	3	5	4	4	5	3	4	5	4	5	6	4	6	5	5	4	5	6	2	6
4	3	3	4	3	4	4	2	2	3	1	1	3	3	3	4	4	5	4	5	6	4	6	5	6	6	6	5	2	6
3	3	3	4	3	4	3	3	5	3	5	6	5	2	5	3	2	5	4	5	3	5	7	7	6	5	6	6	3	6
4	3	3	4	3	4	3	4	3	1	4	4	1	1	1	2	3	5	4	5	6	5	6	7	5	4	6	6	2	6
3	3	3	3	3	3	3	6	4	6	6	4	5	6	6	6	6	4	4	4	3	3	4	3	5	5	5	5	4	3
3	4	3	3	4	3	4	1	5	3	3	2	5	5	3	3	3	4	4	4	7	4	6	7	5	5	7	6	3	6
3	3	3	3	3	3	4	5	4	6	5	4	4	4	5	5	4	5	4	5	3	2	6	4	5	3	4	5	4	7
3	3	3	3	4	3	3	5	3	4	4	3	5	5	4	4	4	4	3	4	3	4	4	4	2	4	4	4	5	5
3	4	3	3	3	3	3	1	1	4	3	4	1	3	4	3	3	4	3	4	4	4	5	3	2	3	5	5	5	4
4	3	3	3	3	3	3	3	3	4	4	4	3	5	3	3	4	4	4	5	4	4	4	4	3	4	5	3	4	5
4	3	3	3	3	3	3	2	4	4	4	3	4	5	4	3	2	4	4	4	7	6	6	7	7	6	7	7	1	6
4	4	3	3	3	4	4	2	4	4	4	2	2	2	3	2	2	5	4	5	7	7	7	6	6	6	6	7	2	6
3	3	3	3	4	3	3	5	5	2	4	6	3	5	5	3	5	4	4	4	3	4	5	4	3	3	5	3	4	5
3	3	3	4	3	4	4	3	4	3	3	4	5	4	3	3	6	4	4	5	5	5	6	5	6	6	4	6	2	5
3	3	4	3	4	3	3	4	4	3	4	5	5	6	5	3	5	4	3	4	6	6	4	3	3	5	4	5	4	4
4	3	4	4	3	4	4	5	6	4	3	5	3	3	2	5	5	5	4	5	7	6	7	5	7	6	7	7	1	5
3	3	3	4	3	4	3	4	5	3	4	3	4	4	4	3	4	4	3	4	4	3	5	4	6	5	5	3	4	5
3	3	3	4	3	4	4	3	5	3	5	6	4	4	4	6	5	5	4	5	5	5	4	5	3	5	4	4	2	6
3	3	3	3	3	4	3	3	4	3	3	3	3	3	2	4	4	3	3	3	2	3	4	4	4	2	3	6	4	4
4	4	3	3	4	3	3	2	2	1	2	2	2	2	1	2	2	4	4	5	7	7	6	6	4	6	5	4	2	5
3	3	4	4	4	3	3	2	3	3	2	3	2	3	2	2	4	5	4	5	6	6	6	6	5	6	6	7	3	6
3	4	3	3	3	3	3	6	3	4	4	3	6	6	5	6	5	5	4	5	6	5	6	4	6	5	5	5	2	5
3	3	4	4	3	4	3	6	6	6	6	6	6	6	6	6	6	5	4	5	5	5	6	6	5	6	7	7	4	7
3	3	3	4	3	3	3	1	4	1	1	1	2	2	2	2	2	4	3	4	4	6	4	5	5	5	6	4	4	6
3	4	4	3	3	4	4	4	5	6	6	4	6	5	4	6	5	5	4	5	7	6	5	5	6	6	6	7	2	5
4	4	4	4	3	3	3	4	3	1	3	3	2	2	2	4	4	5	4	5	7	7	7	7	5	7	6	7	1	6
3	3	3	3	3	3	3	6	6	6	6	4	6	5	6	6	6	5	4	5	5	5	5	7	6	7	5	5	3	6
3	3	4	3	4	3	3	4	4	2	5	2	3	3	4	4	4	3	2	3	2	3	2	5	3	3	5	3	4	2
4	4	3	4	4	3	4	2	3	3	3	4	3	4	4	3	4	5	4	5	6	4	5	5	6	7	4	5	2	7
3	4	3	4	3	4	3	2	2	4	3	2	2	3	3	1	2	5	4	5	7	7	6	6	6	7	5	6	1	6
3	3	3	3	3	3	3	2	1	3	2	2	3	3	2	2	1	4	4	5	2	4	2	2	3	1	3	3	6	3
3	4	4	3	3	3	3	4	5	4	4	4	5	6	5	5	6	4	4	5	3	4	4	5	2	5	4	2	5	4
3	3	4	3	4	3	3	2	2	3	2	3	1	2	3	4	4	4	4	4	4	3	1	3	2	4	4	3	6	3
3	3	3	3	3	3	3	3	2	1	2	1	2	1	1	1	3	4	3	4	6	4	4	5	5	5	5	6	5	4
3	3	3	3	3	3	4	3	3	4	3	2	4	3	5	4	3	4	4	4	5	7	5	5	6	6	4	5	4	5
3	3	4	3	3	3	3	6	5	6	5	6	6	6	5	6	6	4	3	4	4	5	4	2	3	3	3	3	4	3
3	3	3	4	4	3	3	2	2	1	2	1	1	1	1	2	4	5	4	5	7	7	7	7	7	7	5	6	2	7
4	3	4	3	3	4	3	4	3	3	3	4	4	4	2	4	4	5	4	5	6	7	6	6	6	5	6	5	3	6
3	3	3	3	3	3	3	5	3	5	3	4	5	6	6	4	6	5	4	5	6	7	5	6	6	4	6	6	2	5
4	3	3	3	4	4	4	6	5	5	5	6	6	6	5	4	6	5	4	5	7	7	5	5	6	7	7	6	4	7
4	3	3	3	3	3	3	3	4	4	3	5	3	5	5	4	4	2	2	3	2	2	3	5	3	3	2	4	6	4
3	4	3	4	4	3	3	3	5	3	4	3	2	3	3	1	4	5	4	5	7	5	6	6	5	5	4	4	4	6
3	3	3	3	3	4	3	5	1	4	2	4	4	3	4	4	3	4	4	5	5	5	5	3	6	4	3	4	3	5
3	3	3	3	3	3	4	5	6	6	6	4	6	5	6	5	5	4	4	4	5	4	6	5	3	4	4	4	4	2
3	3	3	3	3	4	4	4	3	2	3	4	5	3	3	4	4	5	4	5	5	6	4	5	4	5	7	4	2	4
3	3	4	3	3	3	3	4	4	5	4	4	4	6	6	5	5	4	3	4	4	4	2	3	6	3	3	3	3	4
3	3	4	3	3	4	4	3	3	3	3	4	4	3	3	3	4	5	4	5	6	6	6	5	6	5	5	3	2	6
3	3	3	4	3	3	3	4	2	3	3	2	3	3	3	4	1	5	4	5	6	3	5	6	6	5	6	6	2	4
3	3	4	3	3	3	3	6	6	5	6	5	6	6	5	5	5	5	4	5	6	6	4	4	5	4	3	5	1	5
3	4	4	4	3	3	3	4	3	5	3	3	4	3	3	4	4	5	4	5	4	5	4	2	5	5	3	3	6	3
3	3	4	3	4	3	4	6	6	5	4	5	4	5	4	5	6	5	4	5	6	7	6	7	7	6	6	7	1	6
4	3	3	3	3	3	3	4	5	5	3	4	4	2	4	4	5	4	4	4	6	5	7	6	6	5	6	6	1	6
3	3	3	3	3	3	3	1	2	1	2	2	1	3	2	1	2	3	3	4	4	2	6	4	5	3	4	4	5	4
3	3	4	4	3	3	3	4	4	4	5	2	5	5	5	5	4	4	3	4	7	5	4	6	5	5	5	4	4	5
4	3	3	4	3	3	4	3	4	4	4	5	3	3	1	4	3	4	3	4	5	5	3	5	6	6	5	5	4	5
3	3	3	3	3	3	3	5	4	2	3	3	2	2	4	3	3	4	3	4	4	3	2	4	5	2	5	2	5	3
3	4	4	3	3	4	3	3	4	5	6	5	5	6	3	5	6	5	4	5	6	6	4	3	5	5	6	4	2	4
4	3	3	3	3	3	3	3	3	5	6	3	3	3	4	5	4	5	4	5	4	5	5	5	6	5	5	6	5	7
3	3	3	4	3	3	3	2	4	3	4	2	4	2	2	3	3	4	4	5	3	4	4	4	4	5	2	4	2	6
3	3	4	3	4	3	3	5	5	3	5	4	3	4	5	2	3	4	3	4	2	2	2	2	2	2	1	1	6	2
3	4	4	3	3	4	3	5	3	5	2	4	5	5	3	3	4	5	4	5	3	7	3	5	5	6	6	4	2	4
4	3	3	3	4	3	3	5	4	4	6	6	6	6	3	5	5	5	4	5	5	4	4	6	5	6	4	6	4	6
3	4	3	3	3	3	4	5	4	4	5	6	5	4	6	4	6	5	4	5	5	7	7	6	6	6	7	5	1	5
3	3	3	4	4	3	3	5	6	4	5	6	4	3	5	6	5	4	4	4	4	4	4	5	5	6	4	3	3	6
3	3	3	3	3	3	3	4	3	2	5	2	5	3	4	2	4	3	2	3	3	3	3	3	5	4	3	4	4	2
4	3	4	4	3	4	4	3	1	3	2	1	1	2	1	1	1	5	4	5	7	4	4	5	5	4	6	4	3	5
3	3	3	3	3	3	4	5	5	4	5	5	4	5	5	4	5	5	4	5	5	7	6	6	7	7	6	6	2	7
3	3	3	3	3	3	3	5	6	5	4	4	6	6	4	5	5	3	3	3	2	4	4	3	3	4	4	4	6	3
3	3	3	3	3	4	3	5	4	2	4	4	5	4	2	3	5	4	4	5	4	4	5	4	5	5	3	4	3	4
3	3	4	3	4	3	3	2	5	4	4	1	2	1	2	4	4	5	4	5	4	3	5	4	5	4	4	5	2	5
3	4	3	3	3	4	3	5	5	4	5	5	6	4	4	4	5	5	4	5	4	6	5	6	7	5	7	6	2	4
4	4	3	4	3	4	3	4	4	2	4	2	4	4	3	3	6	5	4	5	4	4	3	3	4	3	5	5	6	5
3	4	3	3	3	3	4	5	5	6	5	3	4	5	4	6	4	5	4	5	4	5	6	4	5	1	5	3	2	6
4	3	3	3	3	3	4	3	2	4	4	2	2	3	3	5	4	5	4	5	5	4	5	4	5	4	3	5	3	5
4	3	3	3	3	3	3	2	3	2	2	2	3	2	2	2	3	5	4	5	4	5	4	4	4	6	3	3	7	4
3	3	4	3	3	3	3	3	4	5	3	3	4	2	2	3	6	3	2	3	3	4	4	2	1	4	3	6	7	3
3	3	4	3	3	3	3	2	3	4	4	3	4	4	4	6	4	4	4	4	5	4	4	5	5	6	7	5	4	7
3	3	4	3	4	3	3	6	4	4	6	6	3	5	5	5	5	4	4	5	4	5	4	5	6	6	7	5	3	6
3	3	3	3	3	3	4	2	4	3	3	3	3	3	2	3	4	5	4	5	6	5	4	5	5	5	5	6	4	5
3	3	3	4	3	3	4	3	2	3	3	4	4	4	5	4	4	4	3	4	3	5	4	4	5	4	3	4	5	3
3	4	3	4	3	4	3	3	3	4	5	3	6	5	4	2	6	4	4	4	6	4	5	5	5	4	6	5	3	5
3	4	3	3	3	3	4	5	3	2	4	3	3	3	4	3	3	4	3	4	1	3	2	3	2	2	3	5	4	4
3	4	3	4	4	4	4	5	4	4	5	4	6	3	5	5	4	5	4	5	5	7	5	6	6	5	5	5	2	7
4	4	3	4	3	4	3	6	6	6	6	6	6	6	6	6	6	5	4	5	7	6	7	6	7	6	6	4	3	7
3	3	3	4	4	3	3	4	3	4	4	3	4	3	3	2	1	3	3	4	3	2	3	4	4	4	2	2	4	3
3	3	4	3	3	3	3	6	6	4	6	2	3	3	5	5	4	3	3	3	3	2	4	3	2	4	4	4	6	1
4	4	3	3	3	4	4	4	5	3	4	4	3	5	4	4	4	5	4	5	6	5	4	3	4	5	6	4	2	6
3	4	4	3	3	3	3	5	6	5	6	5	6	5	4	6	5	5	4	5	7	6	5	5	6	4	7	7	2	7
3	4	4	3	3	3	3	4	3	2	5	3	3	5	3	4	5	5	4	5	5	4	7	7	5	6	7	7	1	5
3	3	4	3	4	3	3	3	6	5	6	6	4	5	5	4	5	5	4	5	5	7	7	7	7	5	6	6	1	7
3	3	4	3	3	4	3	4	3	5	5	4	4	3	2	4	3	4	4	4	3	5	4	4	3	1	4	3	4	3
3	3	3	3	3	4	4	5	2	5	5	2	2	2	1	4	2	5	4	5	6	6	7	5	5	6	7	5	3	5
4	3	4	3	3	4	4	5	5	4	6	4	6	6	6	5	5	5	4	5	7	7	7	7	7	7	7	4	1	6
3	3	3	4	3	3	4	6	6	6	5	6	5	4	6	4	6	5	4	5	4	7	4	5	4	5	5	5	3	5
3	3	4	3	3	4	4	4	3	3	4	2	5	4	5	6	4	5	4	5	5	5	6	6	5	6	6	6	3	4
3	3	4	3	3	3	3	2	5	1	2	3	3	2	3	2	2	5	4	5	7	7	7	7	7	7	6	6	2	7
4	3	3	3	3	3	3	3	4	1	5	1	1	2	3	5	2	5	4	5	5	5	5	5	5	5	7	4	3	6
4	3	3	3	3	3	4	3	2	2	3	3	2	3	2	3	2	5	4	5	7	5	5	6	7	5	6	5	2	4
3	3	3	4	3	3	3	5	6	4	6	6	2	4	5	4	5	5	4	5	7	6	7	6	6	7	7	7	1	7
3	3	3	3	3	3	3	1	4	3	3	1	2	2	5	1	3	4	4	4	5	5	3	4	2	5	7	5	3	4
3	3	3	3	4	3	3	3	2	2	4	3	3	2	3	3	3	5	4	5	6	4	5	7	6	3	6	5	4	6
3	4	4	3	3	3	4	6	6	4	3	5	5	4	5	3	6	5	4	5	7	6	4	5	5	5	6	7	2	5
3	3	3	3	3	3	3	4	5	4	3	5	3	6	4	5	5	4	3	4	4	3	6	6	4	6	3	3	5	4
3	4	3	3	3	4	3	1	2	1	1	2	1	3	2	3	2	4	4	5	6	5	5	5	5	6	4	5	2	6
3	4	3	3	3	4	3	2	1	2	3	1	1	1	1	1	1	5	4	5	7	6	5	5	5	6	6	6	2	5
3	3	3	4	4	3	3	4	3	3	2	2	1	2	3	3	3	5	4	5	5	6	7	5	5	4	5	6	3	5
3	3	4	4	3	3	3	3	2	2	3	4	3	1	2	2	3	5	4	5	7	7	7	7	7	7	6	7	2	7
4	3	3	3	3	3	3	5	5	4	5	2	3	4	3	5	3	4	3	4	6	3	4	4	5	4	2	5	4	3
4	3	3	3	4	3	4	5	3	6	5	5	5	4	3	4	4	5	4	5	6	4	6	5	7	6	5	6	2	6
3	3	3	3	4	3	3	5	5	4	6	5	4	4	4	4	6	3	3	4	5	4	4	5	4	4	5	6	1	5
3	3	4	3	4	4	3	5	4	6	5	4	5	3	4	6	6	5	4	5	7	6	7	6	6	5	7	5	1	5
3	4	4	4	4	4	3	4	3	6	3	2	5	4	5	4	3	5	4	5	4	5	5	5	5	5	4	5	3	5
4	3	4	4	3	3	4	4	3	6	3	2	3	5	3	3	4	5	4	5	7	7	7	7	7	6	7	5	1	6
4	3	4	3	3	3	3	3	3	2	3	4	4	4	4	5	4	3	3	4	2	4	5	4	5	4	3	5	3	4
3	3	3	3	3	3	3	2	3	1	2	1	1	2	2	1	3	4	4	4	5	5	3	3	5	2	3	6	3	4
4	3	4	4	3	4	3	6	5	5	4	5	6	5	5	6	6	5	4	5	5	6	6	6	6	7	6	5	3	6
3	3	4	4	3	3	4	3	4	4	6	6	3	4	5	3	2	5	4	5	3	5	5	5	5	2	5	4	3	3
3	3	3	3	4	3	3	5	4	6	4	4	3	6	2	3	2	4	3	4	3	7	4	2	5	6	6	4	2	5
3	4	3	3	3	3	4	2	2	3	5	2	2	2	1	1	4	4	4	4	4	3	4	3	4	4	3	4	1	3
3	3	3	3	4	4	3	4	4	3	4	5	6	3	3	4	4	5	4	5	6	3	5	5	4	4	5	4	3	5
3	4	3	3	4	3	3	2	1	1	2	2	1	2	1	2	2	4	3	4	2	4	4	5	4	4	2	2	3	3
3	3	3	3	3	3	3	4	4	5	4	5	4	5	5	6	3	3	3	4	3	3	2	5	6	5	2	4	2	5
3	4	4	3	3	3	4	1	3	1	2	4	1	3	3	4	3	5	4	5	4	3	5	4	6	5	6	6	4	4
3	3	3	3	4	4	3	3	3	3	4	3	3	4	2	3	3	5	4	5	7	7	6	6	7	7	7	7	1	7
3	3	3	3	3	3	4	2	5	2	4	5	4	5	3	3	5	4	4	5	4	2	4	4	3	3	3	3	5	3
3	3	3	3	4	4	3	5	6	3	6	5	6	4	4	6	5	4	4	5	6	7	5	5	6	6	3	5	3	6
3	3	3	4	3	3	3	5	6	5	6	6	6	6	6	6	6	3	3	3	4	3	3	2	1	1	3	5	5	3
3	4	4	4	4	3	3	4	2	3	4	5	3	1	2	1	3	5	4	5	6	5	5	6	5	5	5	6	3	6
3	3	3	3	3	3	4	5	6	6	4	5	6	6	6	6	6	3	2	3	3	3	4	5	3	4	3	4	6	3
3	3	3	4	3	3	3	5	5	5	4	4	3	4	6	6	6	3	2	4	4	4	4	3	5	3	5	4	3	3
4	3	4	3	3	3	3	1	4	4	3	5	5	4	4	2	4	4	4	5	4	4	5	6	6	4	6	5	3	5
4	4	3	3	4	4	4	5	5	5	6	4	5	4	6	6	5	5	4	5	6	3	5	5	5	5	4	5	2	7
3	3	3	4	3	3	3	4	4	5	5	4	4	6	3	5	4	4	4	4	4	3	6	4	5	7	3	5	3	4
4	4	3	3	3	3	3	3	4	5	5	4	5	3	4	5	4	4	4	4	4	5	4	5	4	4	5	5	4	6
3	3	4	3	4	3	4	6	6	6	6	6	6	6	6	6	5	5	4	5	7	5	7	6	7	6	7	6	3	5
3	3	3	3	3	3	3	3	3	3	3	4	1	4	5	4	4	4	3	4	5	3	3	5	4	4	5	5	4	5
3	3	3	3	4	4	4	5	6	3	5	3	6	6	6	4	6	3	2	3	2	2	1	2	3	3	4	2	6	2
3	3	3	4	3	3	3	5	4	6	6	6	6	4	4	5	6	5	4	5	5	7	4	5	6	3	5	5	4	5
3	3	3	3	3	3	3	4	6	5	5	4	5	5	4	4	5	4	4	4	6	6	4	5	5	4	5	7	4	5
3	3	3	3	3	4	3	2	1	1	1	2	2	2	3	1	3	4	3	4	6	3	5	3	4	3	5	4	4	3
3	3	4	4	3	3	4	4	4	5	4	6	4	2	4	5	4	5	4	5	6	5	7	5	5	5	7	4	2	6
3	3	3	3	4	3	4	5	4	4	4	5	5	6	4	5	5	4	3	4	3	3	1	3	5	5	4	3	4	3
3	4	3	4	3	3	3	2	1	3	1	3	3	2	2	4	2	4	4	5	5	4	5	5	5	5	5	6	4	6
3	4	3	3	3	3	3	3	2	5	3	4	4	5	4	4	4	3	2	3	4	5	6	4	4	4	6	4	4	4
3	3	3	4	3	3	4	5	4	5	4	6	5	5	4	6	3	5	4	5	5	6	7	7	7	7	7	7	1	7
4	3	3	3	4	4	3	6	4	5	3	6	6	5	5	4	4	4	4	5	3	5	7	6	5	4	5	5	2	7
3	4	3	4	3	4	3	5	4	4	3	2	5	3	4	4	6	5	4	5	5	4	6	5	6	5	6	6	3	6
4	3	4	3	3	3	3	6	4	6	6	6	5	5	5	4	5	5	4	5	4	7	5	6	5	4	5	7	2	4
3	3	3	3	4	3	4	4	4	2	4	4	3	3	4	1	3	4	4	5	5	6	5	6	4	4	5	4	3	7
3	3	3	3	3	3	3	2	2	4	1	3	3	3	3	4	3	3	2	3	4	3	4	3	2	5	3	2	5	5
3	3	4	3	4	3	3	4	4	1	5	3	4	3	4	5	3	4	3	4	2	4	2	2	4	4	4	4	6	2
3	3	3	4	3	3	4	5	4	4	4	4	4	2	4	6	5	5	4	5	3	4	6	4	3	4	6	4	4	6
3	4	3	3	3	3	4	2	1	2	2	4	1	1	2	1	3	4	3	4	5	5	6	5	4	4	6	4	3	3
3	3	3	3	3	3	4	3	3	3	4	3	3	4	5	3	4	4	4	4	3	4	5	4	5	3	5	5	5	6
3	3	4	3	3	3	3	4	4	4	4	5	4	2	3	2	3	4	3	4	6	5	5	4	6	5	4	6	5	7
3	3	3	4	3	3	4	4	3	4	3	5	5	3	4	5	3	3	3	4	3	2	2	3	3	3	5	1	7	4
4	3	3	3	3	3	4	4	3	2	1	5	2	2	3	4	3	5	4	5	6	6	6	6	5	6	6	5	1	5
4	4	3	4	3	3	3	5	3	3	3	4	4	4	4	6	3	4	4	5	6	2	4	4	4	3	4	5	5	2
4	3	4	3	3	3	4	4	3	4	4	2	5	3	4	3	4	5	4	5	6	6	7	7	7	6	6	7	2	7
4	3	3	3	4	3	4	4	4	3	6	4	4	5	3	5	3	5	4	5	6	7	4	5	6	6	6	4	2	6
4	3	4	4	4	3	3	5	6	6	4	3	5	6	5	4	6	5	4	5	4	5	3	4	2	5	6	5	4	3
3	3	3	4	4	3	4	5	3	4	4	6	5	4	5	5	4	5	4	5	4	4	3	4	4	6	5	4	3	6
3	4	3	3	3	3	3	1	3	3	2	3	1	3	4	3	3	4	3	5	5	4	5	6	5	4	5	7	2	5
4	3	3	4	4	3	4	6	6	6	6	6	6	6	6	6	6	5	4	5	5	3	4	5	6	3	7	4	3	6
4	4	4	4	3	3	3	4	3	3	1	4	4	2	3	3	3	5	4	5	3	5	6	5	5	4	3	4	3	5
3	3	3	3	3	3	3	5	6	3	6	4	4	5	6	3	5	5	4	5	7	7	7	6	5	6	6	7	1	7
3	3	3	4	4	4	3	3	1	4	2	2	3	3	3	1	2	5	4	5	5	5	5	6	6	4	4	6	3	6
4	4	3	3	3	3	3	3	1	1	3	2	2	3	2	1	2	5	4	5	6	7	5	5	5	5	6	6	1	5
3	3	4	3	4	3	4	4	5	4	4	6	4	4	4	4	6	5	4	5	7	7	5	6	7	7	7	6	2	6
3	4	3	3	3	4	3	3	6	4	4	3	4	4	4	4	2	4	4	5	3	4	4	4	3	3	5	4	4	4
4	4	3	3	4	3	4	5	5	5	6	4	4	4	5	5	5	5	4	5	7	4	6	7	7	7	6	7	4	5
4	3	3	3	3	3	3	4	3	5	4	4	3	5	5	4	3	5	4	5	5	6	4	3	6	4	5	5	4	5
3	4	3	3	4	3	4	2	2	2	2	2	2	1	3	2	4	4	3	5	6	5	7	4	4	6	5	4	4	6
3	3	3	3	3	3	3	2	3	2	1	1	2	1	2	2	2	5	4	5	4	3	6	4	4	3	5	5	3	4
3	3	3	3	4	4	3	4	5	4	3	1	3	1	2	2	2	4	4	4	4	4	4	5	3	3	2	5	5	3
3	3	4	3	4	3	4	4	4	4	2	2	3	1	4	3	3	5	4	5	6	7	6	6	6	6	4	5	2	3
3	3	3	3	4	3	3	4	2	2	2	4	3	4	3	4	3	4	3	4	5	6	3	3	4	2	4	4	5	3
3	3	4	4	3	3	3	6	6	4	6	5	5	6	4	5	6	4	3	4	5	4	6	5	6	5	4	3	3	5
4	3	3	3	3	3	3	3	1	1	3	2	1	1	1	2	1	3	2	3	2	4	2	3	1	3	4	2	7	1
4	3	3	3	4	4	3	6	3	4	3	3	4	4	5	4	3	4	4	5	2	2	3	1	1	1	3	1	6	5
3	3	3	4	4	3	4	3	2	2	4	3	1	5	2	4	4	3	2	3	3	4	3	4	4	3	3	3	5	3
3	3	3	3	4	3	3	4	3	4	4	6	4	5	4	4	3	3	3	3	4	4	5	4	5	5	3	3	3	4
3	3	3	3	3	3	4	5	6	4	5	6	4	6	6	5	4	5	4	5	7	7	5	4	5	6	7	6	3	6
3	3	3	3	3	3	3	3	4	1	3	4	3	3	3	3	2	5	4	5	6	6	4	5	6	4	4	3	5	6
3	4	3	3	4	4	3	6	5	4	6	6	6	5	5	6	5	5	4	5	7	4	6	6	5	7	6	6	1	6
3	3	4	3	3	4	3	5	6	3	5	6	6	5	6	6	6	4	3	4	4	4	3	5	4	4	4	3	5	4
3	4	3	3	3	3	4	6	6	5	4	6	6	5	6	4	5	4	4	5	5	4	7	4	4	5	6	7	3	7
3	3	3	3	3	4	3	3	5	5	5	4	4	5	4	3	5	4	4	5	5	4	4	4	4	6	4	4	4	6
3	3	3	4	3	3	4	6	5	4	6	6	5	6	6	6	6	4	3	4	1	4	3	4	5	3	5	3	4	4
3	4	3	3	4	3	3	5	4	4	5	6	5	5	5	6	5	5	4	5	7	6	7	7	7	7	7	7	3	7
4	3	4	3	3	4	3	3	4	4	3	3	3	5	4	4	4	5	4	5	5	5	7	7	5	5	5	7	3	6
4	3	4	3	4	3	4	2	2	2	3	5	3	4	4	4	4	5	4	5	3	2	5	3	3	4	3	2	5	3
3	3	3	3	3	3	4	1	1	1	2	1	1	1	1	1	2	5	4	5	3	3	2	4	4	4	3	4	5	4
3	3	3	3	4	3	3	3	4	4	5	2	4	3	3	4	5	4	4	5	5	6	5	6	4	5	3	6	3	5
3	3	3	3	3	3	3	6	6	5	5	5	6	5	6	6	6	3	3	3	2	3	2	1	2	1	3	2	5	1
3	3	4	4	3	3	3	5	4	3	4	4	5	5	5	2	6	5	4	5	7	5	5	6	6	7	5	6	3	6
3	3	3	4	3	3	3	5	6	3	3	4	5	4	4	5	4	3	3	4	3	5	4	5	3	4	2	3	5	5
3	3	3	3	3	3	3	3	2	6	4	4	4	3	5	3	5	4	4	5	5	6	5	6	5	6	6	5	2	6
3	3	3	3	3	3	3	3	4	4	4	2	3	2	4	2	3	4	3	4	3	5	4	6	4	3	3	4	4	5
4	4	3	4	4	4	4	2	3	4	4	4	5	4	4	5	3	5	4	5	4	4	7	5	5	6	5	5	1	6
3	4	3	3	3	3	3	2	4	4	4	4	6	6	4	4	4	5	4	5	7	7	7	6	6	6	5	7	3	5
3	3	4	4	3	3	3	4	5	4	4	5	3	3	3	4	4	4	4	5	6	6	6	5	5	4	6	5	3	5
4	3	3	3	3	3	3	4	5	5	6	5	5	5	5	4	5	5	4	5	4	2	5	3	2	5	4	5	3	4
4	4	3	3	3	4	4	4	3	2	4	3	2	3	3	3	3	5	4	5	6	7	6	6	6	6	6	7	3	5
3	3	3	4	3	4	3	4	2	3	4	4	4	3	4	4	2	5	4	5	5	5	5	6	4	6	5	6	2	4
3	3	3	3	3	3	3	6	3	5	4	5	3	6	4	3	3	4	3	4	5	5	3	5	3	5	5	3	2	4
3	3	3	3	3	4	3	4	6	6	4	5	4	5	5	6	4	4	4	5	5	7	6	6	7	5	5	7	2	7
4	3	3	3	4	3	4	2	1	2	1	1	2	1	2	1	1	5	4	5	5	7	6	7	5	7	7	6	1	7
4	3	3	3	3	3	3	3	3	4	2	2	2	4	5	1	2	5	4	5	6	7	5	7	5	7	7	6	1	6
3	4	3	3	3	3	3	6	3	4	4	5	3	5	5	5	5	5	4	5	5	7	6	5	6	5	7	5	3	5
3	3	3	3	3	3	4	4	5	3	3	5	5	3	1	3	4	5	4	5	6	4	5	4	5	6	5	6	3	6
3	4	4	4	3	3	3	4	2	1	3	3	4	2	2	3	5	5	4	5	6	5	7	6	7	5	4	4	4	4
4	3	3	3	3	3	3	2	4	3	3	2	3	3	4	4	3	4	3	4	4	5	2	5	3	3	3	4	3	3
3	3	3	4	3	3	4	6	5	6	6	6	6	6	6	6	6	5	4	5	6	4	7	5	4	5	6	7	3	6
3	4	3	3	4	4	3	4	5	4	4	4	4	4	4	4	4	5	4	5	7	6	4	5	5	4	5	4	3	4
4	4	4	3	4	3	3	4	3	2	3	2	3	4	2	4	2	5	4	5	4	6	5	4	3	5	6	4	5	4
3	3	4	4	3	3	3	2	3	5	4	2	5	3	3	6	4	3	2	4	3	4	3	4	4	3	2	3	5	6
3	4	4	3	4	3	4	4	6	5	5	4	5	5	5	4	6	5	4	5	6	7	7	7	7	7	6	7	1	5
3	3	3	3	3	4	3	4	4	5	3	4	5	5	4	4	4	5	4	4	4	6	5	6	6	5	6	4	3	6
4	3	3	4	3	3	3	1	3	2	4	2	2	3	2	4	4	4	4	4	6	5	4	4	5	4	3	3	2	5
3	3	3	3	3	3	4	4	6	4	4	4	4	3	5	5	5	4	4	4	5	2	3	2	5	2	3	4	4	2
3	4	3	3	3	3	3	2	2	4	5	2	4	3	2	3	3	4	4	5	4	4	4	6	4	3	5	5	4	5
3	3	4	3	4	3	3	1	1	4	3	2	3	4	4	5	4	4	4	5	7	6	5	5	6	5	7	5	3	6
3	3	3	3	4	4	3	3	5	3	4	3	5	5	4	2	3	5	4	5	7	7	6	6	6	7	7	7	1	7
3	3	3	3	3	3	3	5	4	5	6	5	6	5	4	4	5	4	3	4	4	4	3	5	6	5	6	3	4	5
3	3	3	3	4	4	4	2	3	2	3	1	3	4	1	1	3	4	4	4	3	4	2	3	5	4	3	5	4	4
4	4	4	4	4	3	4	4	3	4	4	3	4	2	4	5	4	5	4	5	7	7	7	7	7	7	7	7	1	7
4	4	3	4	3	4	4	2	1	2	4	2	2	3	2	3	3	5	4	5	7	7	7	7	7	7	7	7	1	7
3	3	4	4	4	3	3	6	5	5	5	4	5	4	5	3	5	5	4	5	5	5	5	2	6	4	5	4	4	4
3	4	4	3	4	3	3	5	5	5	5	5	4	6	6	5	5	5	4	5	4	5	5	6	4	6	5	4	4	3
3	3	3	3	3	3	3	4	2	2	2	2	2	2	3	3	3	4	4	4	5	1	3	4	2	4	2	3	6	2
3	4	3	3	3	3	4	2	3	3	4	3	3	4	3	2	5	5	4	5	5	5	4	4	4	5	7	6	4	3
4	4	3	3	3	3	3	4	4	5	6	6	5	5	5	5	5	4	4	5	4	6	5	3	5	5	6	6	3	6
3	4	3	3	3	3	3	5	5	3	3	4	4	6	4	3	4	4	3	4	3	6	2	3	6	4	3	4	2	4
3	3	3	3	3	3	3	3	2	2	2	5	3	2	4	4	3	3	2	3	3	5	3	2	5	3	4	3	5	3
3	3	3	3	3	3	4	1	1	3	1	1	2	2	3	1	1	4	4	5	4	5	5	4	4	5	3	3	4	4
3	3	3	4	3	3	3	2	3	3	3	2	3	3	3	4	3	4	4	5	6	7	7	7	7	7	7	6	1	7
4	3	3	4	3	3	3	2	1	1	1	1	2	2	2	3	2	4	4	5	7	4	4	5	4	4	3	5	3	5
3	3	4	4	4	3	3	4	2	5	5	3	3	3	4	4	3	5	4	5	7	7	4	7	7	6	7	7	1	6
3	3	3	4	3	3	4	4	6	3	4	5	4	4	4	5	3	3	3	4	2	3	1	4	5	2	2	2	5	3
3	3	3	3	3	4	3	4	5	4	5	6	6	3	5	5	5	3	3	3	3	6	6	7	5	5	4	4	3	5
4	3	4	3	4	3	3	4	6	6	3	5	6	6	5	4	6	5	4	5	6	6	5	7	6	5	6	5	3	6
3	3	3	4	3	4	4	5	6	5	3	6	5	4	4	4	4	5	4	5	6	5	7	6	5	2	4	5	1	4
3	4	4	3	3	4	4	4	5	5	6	4	6	4	6	5	5	5	4	5	7	6	4	5	5	7	4	5	2	5
3	3	3	3	3	3	3	3	4	5	6	4	2	2	5	4	6	3	3	4	2	3	3	3	1	2	1	4	7	2
3	4	4	4	3	4	3	6	5	5	5	5	3	3	5	3	4	5	4	5	7	5	7	5	7	4	5	5	1	5
3	3	3	3	3	3	3	1	3	1	1	2	1	2	3	2	3	4	4	4	2	3	3	3	4	5	4	5	4	3
4	3	3	3	3	3	4	6	6	3	6	4	6	6	4	4	5	4	3	4	3	5	2	5	4	2	5	2	5	4
3	3	3	4	4	4	4	6	4	4	2	4	4	6	5	6	5	5	4	5	5	6	7	6	6	5	7	4	1	6
3	4	4	4	4	3	4	4	4	4	4	3	4	2	3	3	3	5	4	5	7	7	7	6	6	6	7	7	3	6
3	3	4	3	3	4	3	4	4	3	3	5	4	4	3	5	4	3	2	3	3	5	4	4	2	4	3	4	3	4
3	3	3	3	4	4	4	3	2	4	4	5	1	3	5	4	2	5	4	5	5	4	5	4	4	4	5	5	4	5
4	3	3	3	4	4	4	3	4	4	2	3	3	5	4	6	4	5	4	5	3	5	5	4	6	4	4	5	4	4
3	3	3	3	4	4	3	3	6	3	4	3	6	5	4	5	4	5	4	5	6	4	5	5	5	4	3	5	3	3
3	3	3	4	3	3	4	6	5	5	6	6	6	5	6	5	4	5	4	5	6	7	5	7	4	7	5	6	2	6
3	3	4	3	3	3	3	5	5	6	5	6	4	6	3	5	6	5	4	5	6	3	6	7	5	5	7	5	2	6
3	3	3	4	4	4	3	3	4	2	3	4	2	4	5	5	1	5	4	5	5	7	7	7	5	7	7	6	1	7
3	3	3	3	4	3	4	4	3	3	4	3	1	2	5	2	6	4	3	4	3	4	5	4	4	6	3	5	3	3
3	4	4	3	3	4	3	3	2	4	3	6	5	2	4	2	4	4	4	4	3	3	4	4	4	3	3	5	3	7
3	4	3	3	3	3	3	2	4	3	2	4	3	2	4	3	2	4	4	5	6	6	5	4	7	6	6	5	2	5
3	3	4	3	4	3	4	5	4	4	4	2	5	5	3	3	5	5	4	5	5	4	4	3	6	5	4	4	4	5
4	4	3	3	4	3	3	4	4	4	4	5	3	3	2	5	3	5	4	5	5	4	3	4	4	3	3	5	2	4
3	3	3	3	3	3	4	5	5	3	4	3	4	6	5	3	3	4	4	4	3	4	5	5	4	6	4	3	6	5
3	4	4	4	3	3	3	1	3	1	1	1	2	1	2	1	1	5	4	5	6	6	5	6	5	5	6	7	2	5
3	3	4	3	3	3	3	2	2	2	1	3	4	1	2	2	1	2	1	2	4	5	3	5	6	4	2	5	4	4
3	4	4	4	4	4	4	5	6	6	5	6	6	6	6	5	5	5	4	5	4	5	5	6	6	3	4	4	3	3
3	4	3	3	3	3	3	6	6	5	5	6	6	6	6	6	6	2	1	2	3	4	3	5	2	4	3	4	4	4
3	3	3	3	3	3	3	3	1	1	3	3	3	4	3	3	4	4	3	4	5	7	4	5	3	5	4	5	2	5
3	3	3	4	3	4	3	2	2	3	2	4	2	3	5	3	1	4	3	4	5	4	4	3	4	5	3	4	3	4
3	3	3	4	3	3	3	3	1	3	4	1	3	3	3	3	4	3	2	3	5	3	4	5	4	5	5	2	5	4
3	4	3	4	4	3	3	3	3	2	5	4	4	5	3	3	2	5	4	5	5	4	5	6	5	4	6	5	5	4
3	3	3	3	3	3	3	5	2	3	4	3	5	3	4	2	3	3	2	3	5	5	3	4	3	1	4	6	4	5
3	3	3	3	3	3	3	6	5	6	6	5	5	5	5	6	6	4	4	5	7	7	6	5	4	5	5	5	2	5
3	3	4	3	3	3	3	5	5	3	3	3	5	4	4	5	2	5	4	5	7	5	7	6	6	6	6	7	1	7
4	3	3	3	4	3	3	5	2	5	4	2	4	5	6	6	3	5	4	5	5	5	4	5	4	5	5	6	4	5
3	3	3	3	3	4	3	3	3	4	5	2	4	3	4	3	4	4	4	5	4	3	4	5	5	5	4	4	6	4
3	3	3	3	4	3	3	4	5	6	3	6	6	3	6	5	6	3	2	3	5	3	3	2	5	3	3	3	5	3
3	3	3	3	4	3	3	3	5	4	6	6	6	6	4	4	4	4	3	4	2	2	3	3	3	4	3	4	5	5
3	3	3	3	3	3	3	3	4	3	3	4	5	5	4	4	5	4	3	4	3	4	5	4	4	4	1	4	4	5
3	3	3	3	3	3	3	6	3	4	6	4	6	5	4	5	4	4	3	4	5	5	3	3	3	2	3	6	5	4
4	3	3	4	3	3	3	3	3	4	4	4	4	4	3	3	5	5	4	5	4	2	4	4	3	3	5	5	3	4
4	3	4	4	4	4	3	3	4	3	3	4	5	3	3	2	3	5	4	5	7	7	5	6	5	7	6	7	3	5
4	4	3	4	3	3	3	1	2	2	6	4	5	1	3	5	5	5	4	5	6	6	5	5	6	4	5	6	3	6
3	3	3	4	3	3	3	4	5	6	3	2	4	3	4	3	4	4	3	4	3	1	4	3	3	4	4	5	4	2
3	3	3	3	4	3	3	6	4	4	4	4	5	5	6	6	6	4	3	4	4	2	5	6	4	3	4	2	3	6
3	3	3	3	3	3	3	4	4	6	6	6	6	5	6	6	6	5	4	5	6	5	4	5	4	6	5	5	4	6
4	4	4	3	3	3	3	6	5	6	5	4	4	5	4	5	6	5	4	5	7	7	7	6	7	7	7	6	2	6
3	3	3	3	3	3	4	6	6	5	5	5	5	5	6	4	4	4	3	4	2	4	5	4	4	4	5	4	3	5
4	3	4	3	3	3	3	6	4	4	5	3	3	4	4	4	3	4	4	5	4	4	4	6	6	5	5	4	3	5
3	3	3	4	4	3	3	2	3	2	2	2	4	3	4	3	2	5	4	5	6	6	5	5	6	5	5	6	3	6
4	3	3	3	3	4	3	4	3	2	3	3	5	3	1	2	2	4	4	5	6	4	5	7	6	4	4	5	2	5
3	4	3	3	3	3	3	5	3	4	3	3	2	5	3	4	3	3	3	4	5	6	5	4	5	5	6	7	3	5
3	3	3	4	4	3	3	4	5	2	5	4	4	5	2	3	5	5	4	5	5	4	5	4	4	5	5	6	4	3
3	3	3	3	3	3	3	4	4	1	3	2	2	5	2	3	4	4	4	4	4	3	5	2	5	6	5	3	3	5
3	4	4	3	3	3	3	1	1	2	1	1	1	1	1	1	2	5	4	5	5	3	4	6	5	4	4	4	4	3
3	4	3	4	3	3	3	5	4	5	5	5	4	5	4	5	5	5	4	5	7	6	5	4	5	7	6	5	2	5
3	3	3	3	3	3	3	3	5	6	3	4	4	3	5	3	4	5	4	5	5	3	4	4	5	3	4	4	5	3
3	4	3	4	3	3	3	2	2	1	2	2	3	5	4	4	4	5	4	5	5	5	5	7	6	4	6	6	3	5
3	3	3	3	3	3	4	6	4	5	5	6	5	6	4	6	3	5	4	5	7	7	6	7	7	5	5	5	1	7
4	4	3	4	3	4	3	2	2	4	3	1	1	4	3	3	2	5	4	5	6	5	4	5	4	5	3	4	3	3
3	4	3	3	3	3	3	4	5	4	6	3	4	4	3	5	3	4	3	4	3	2	3	5	2	3	2	2	7	4
3	4	3	3	4	4	4	3	3	2	4	4	1	1	4	3	1	5	4	5	6	6	5	4	5	5	5	4	4	4
4	3	4	3	4	3	4	6	3	5	5	5	3	3	4	5	4	5	4	5	4	4	4	5	4	3	4	4	5	5
3	3	4	3	3	3	4	1	4	3	4	4	3	3	4	3	4	5	4	5	7	7	6	7	6	7	7	7	1	7
3	3	4	4	4	3	4	5	5	4	3	3	4	3	4	4	5	1	1	1	4	3	3	3	2	4	2	3	5	2
4	3	3	4	4	4	4	2	3	1	2	3	2	2	2	2	3	5	4	5	7	7	7	7	7	6	7	6	1	7
3	4	3	3	3	4	3	4	4	1	3	3	3	3	2	1	2	5	4	5	6	6	5	6	5	5	4	5	3	4
4	4	3	4	3	3	3	4	4	3	3	1	2	1	3	5	3	5	4	5	5	5	7	7	4	5	5	3	4	5
3	3	4	4	3	3	3	6	5	3	5	6	5	5	5	4	3	4	3	4	5	5	4	5	4	6	3	7	2	4
3	3	4	3	3	3	4	3	3	4	3	3	2	3	4	2	4	4	3	4	3	1	4	3	4	2	3	4	3	5
3	3	4	3	3	3	3	3	4	2	4	4	5	5	2	1	4	3	2	3	3	4	4	2	4	1	2	4	6	1
3	3	3	3	3	3	3	2	1	3	2	1	4	3	2	3	1	5	4	4	7	5	5	7	5	4	6	6	1	5
4	3	4	3	4	4	4	6	6	6	6	6	6	6	6	5	6	5	4	5	3	7	7	7	5	7	5	6	1	5
4	4	3	4	3	4	3	4	4	3	1	3	4	3	3	2	2	4	3	4	2	6	5	4	5	4	5	2	4	5
3	4	3	3	3	4	3	2	1	3	4	1	2	1	3	3	2	5	4	5	5	5	5	6	4	5	5	4	4	4
4	3	3	4	3	3	3	1	1	3	1	2	1	3	2	3	3	5	4	5	6	5	5	5	4	6	7	6	3	5
3	3	3	3	3	3	3	3	4	3	3	3	3	3	5	3	5	4	4	5	5	4	6	5	4	4	5	5	3	4
3	3	3	4	4	3	3	4	5	6	6	5	5	5	4	4	6	5	4	5	6	7	5	5	5	7	5	7	3	5
3	3	3	3	3	4	3	6	4	6	6	6	6	6	6	6	6	4	4	5	2	5	6	7	5	3	6	5	4	4
4	4	4	4	4	4	4	5	5	5	6	5	4	5	6	5	4	5	4	5	6	7	7	7	6	7	7	7	1	6
4	3	3	3	3	3	3	3	4	5	4	2	4	3	3	5	4	5	4	5	5	3	4	2	2	1	3	2	7	1
3	4	3	3	3	3	3	5	5	6	5	4	5	5	4	6	5	4	4	4	3	2	2	3	3	3	4	4	5	4
3	3	3	4	4	3	4	3	4	6	4	6	6	4	2	3	3	5	4	5	4	2	5	7	5	3	5	3	5	3
4	3	4	4	3	3	3	3	1	3	4	3	1	3	4	1	4	5	4	5	2	6	4	5	5	7	3	6	2	6
4	3	4	3	3	3	3	4	3	3	5	4	4	3	3	3	3	5	4	5	3	4	6	4	7	5	4	4	3	6
4	3	3	3	4	3	3	4	3	2	3	2	2	2	2	3	4	5	4	5	7	6	5	6	5	7	6	5	3	7
4	3	3	3	3	3	3	6	5	5	5	4	5	4	4	5	3	3	3	4	4	4	4	2	5	5	4	2	5	3
3	4	3	4	3	3	4	2	1	1	1	1	2	1	3	1	1	5	4	5	6	7	5	6	5	5	5	5	2	7
3	3	3	4	3	3	3	5	4	5	5	5	5	4	4	2	5	3	2	3	2	2	1	1	1	4	2	4	7	1
3	3	4	4	3	3	3	3	5	4	6	4	3	4	5	3	5	5	4	5	4	5	4	6	5	5	7	6	4	4
3	3	3	3	4	3	3	3	3	3	2	5	3	3	3	3	2	4	3	4	4	5	5	6	3	5	3	5	4	6
3	4	3	3	4	3	3	4	6	5	2	4	4	4	4	5	5	4	4	5	5	4	5	6	6	7	5	6	1	7
3	3	3	4	3	4	3	1	3	2	2	1	2	4	1	3	2	4	4	5	5	4	5	7	5	6	6	5	3	5
4	3	3	3	3	4	3	3	4	3	5	4	2	4	3	4	3	4	4	4	2	2	4	4	2	3	3	2	4	2
4	3	4	4	3	4	3	4	5	4	4	5	5	5	4	4	4	5	4	5	5	6	6	6	4	5	6	5	3	5
3	3	3	4	3	4	3	4	4	4	5	4	2	5	4	5	3	5	4	5	6	6	7	5	7	6	6	5	1	6
3	3	4	3	3	3	3	6	6	3	6	5	5	5	6	5	4	4	4	5	3	4	4	5	4	4	5	4	5	4
3	3	3	3	3	3	3	2	3	1	2	1	1	2	1	2	2	5	4	5	6	5	4	4	4	4	3	3	5	6
3	4	3	4	4	4	3	6	5	6	6	6	6	6	6	3	6	5	4	5	7	6	7	7	7	5	5	7	1	6
3	4	4	3	3	4	3	5	6	5	4	5	5	5	2	3	4	5	4	5	6	5	5	6	6	3	5	5	2	7
3	3	3	3	3	4	3	2	3	3	1	2	1	2	2	2	3	2	2	3	2	2	3	3	2	1	1	3	5	3
3	3	3	4	3	3	4	3	6	4	3	3	6	4	3	3	4	5	4	5	7	5	5	6	7	6	6	7	2	7
3	3	4	3	4	3	3	2	3	2	1	2	3	3	2	2	3	5	4	5	7	7	7	7	7	6	5	7	1	5
3	3	3	3	4	3	3	3	2	2	3	4	3	1	3	4	4	4	4	5	4	3	5	4	7	6	4	6	3	6
3	4	4	4	4	3	3	4	4	6	4	4	3	5	5	4	5	5	4	5	4	7	3	5	6	6	7	4	2	7
3	3	3	3	3	3	3	2	3	3	4	2	3	2	1	4	2	4	4	4	1	4	5	4	3	3	4	6	5	3
3	3	3	3	3	3	3	4	3	4	4	3	5	3	6	3	3	4	3	4	4	3	2	2	4	2	1	2	7	3
4	4	4	3	3	3	3	2	3	2	2	2	2	2	2	1	1	4	4	5	4	4	4	4	3	5	4	5	5	3
3	3	3	3	3	3	3	6	6	6	6	6	6	4	6	5	6	5	4	5	5	6	5	3	6	5	4	5	5	4
3	3	3	3	3	3	3	2	1	3	3	2	2	2	3	1	1	4	4	4	5	4	5	4	6	4	3	4	3	6
3	3	4	3	4	3	4	4	3	4	1	2	2	3	4	4	5	3	2	3	4	3	4	5	3	4	3	2	4	3
3	3	3	3	4	3	3	2	3	3	2	4	1	3	2	2	2	5	4	5	6	6	5	5	6	7	7	6	3	5
4	3	3	3	3	3	3	3	1	1	3	1	3	1	1	1	3	3	2	3	3	4	5	3	5	5	4	2	3	5
3	3	3	3	3	4	4	2	4	5	4	5	5	5	5	3	4	4	3	4	2	4	4	3	3	4	3	3	4	1
3	3	4	3	3	3	3	6	5	4	3	6	6	5	4	5	5	3	2	3	3	3	4	5	5	3	3	1	5	3
3	4	3	3	3	4	3	5	6	4	6	4	4	5	6	5	5	4	3	4	3	4	5	6	6	6	5	5	4	5
3	3	4	3	3	3	3	4	5	3	6	5	4	3	4	4	3	3	3	4	2	5	5	2	3	3	3	5	4	2
3	3	3	3	3	4	4	3	4	5	4	3	5	3	3	3	3	5	4	5	4	7	7	4	4	7	5	5	5	6
4	3	3	4	4	3	3	6	4	5	5	6	4	6	4	6	4	5	4	5	5	6	3	5	5	6	4	4	2	4
3	3	4	3	3	3	3	5	6	5	6	4	6	4	3	5	4	4	3	4	3	5	5	4	3	4	6	3	3	3
4	4	4	4	4	4	4	4	4	5	6	6	5	5	5	4	5	5	4	5	7	7	6	5	5	7	7	7	2	4
3	4	3	3	3	4	4	5	4	6	6	4	3	4	4	4	6	5	4	5	7	6	6	4	5	5	7	6	2	7
3	3	4	4	3	3	3	5	4	6	6	5	5	6	5	5	5	4	4	4	5	6	3	4	4	6	5	5	1	5
3	3	3	3	3	4	3	6	5	3	5	5	3	5	6	5	2	2	1	2	2	4	4	1	5	5	1	3	6	3
3	4	4	4	4	4	4	2	4	5	3	4	2	4	4	4	3	5	4	5	4	7	5	6	6	7	6	5	2	6
3	3	3	3	3	3	3	6	4	4	3	5	4	4	4	5	5	3	2	3	4	3	3	5	4	4	2	4	4	5
3	3	3	3	4	4	3	3	5	4	4	4	4	3	1	3	6	3	2	3	2	5	2	2	2	2	4	3	5	4
4	4	3	3	3	4	3	5	4	2	4	3	4	2	4	3	3	5	4	5	7	7	6	7	7	6	6	7	1	5
4	4	4	3	4	4	4	2	2	2	2	2	3	2	5	1	2	5	4	5	7	7	7	7	7	7	7	7	1	7
3	4	4	4	3	3	3	2	4	3	3	3	5	3	3	3	3	5	4	5	7	5	5	6	5	5	7	6	3	5
4	4	4	3	3	4	3	3	4	2	2	3	4	3	2	1	3	5	4	5	4	5	6	4	7	6	6	6	3	6
4	4	3	3	4	3	3	6	6	4	5	6	5	6	5	5	3	5	4	5	4	5	5	6	5	5	5	7	6	5
3	4	4	4	3	3	4	1	1	1	1	3	2	2	1	1	1	5	4	5	4	5	6	4	5	5	4	3	5	3
3	4	3	3	3	3	3	6	4	3	4	5	6	6	6	5	5	5	4	5	3	4	3	2	4	3	4	3	5	4
3	4	3	4	3	4	3	5	5	3	5	5	3	3	6	6	5	4	4	5	3	4	4	4	4	4	3	3	4	4
3	4	3	3	4	3	3	4	4	5	4	3	3	5	2	3	3	5	4	5	7	3	6	5	4	6	5	7	2	6
4	4	3	3	4	3	3	2	1	2	1	1	1	2	1	1	1	4	4	4	3	3	4	4	5	5	5	6	5	4
3	4	3	3	3	3	4	3	4	4	5	5	5	4	4	3	4	4	3	4	4	5	3	5	5	5	4	5	3	3
3	3	3	4	3	3	3	2	3	2	2	4	3	4	3	3	3	5	4	5	3	5	2	6	4	5	4	6	2	5
4	4	3	3	3	3	3	6	6	5	5	4	6	5	4	5	5	3	2	3	5	4	2	3	4	4	4	4	4	3
3	3	3	4	4	3	3	4	5	4	2	3	3	2	3	3	2	4	4	4	3	3	5	4	4	4	4	4	4	3
3	3	3	3	3	3	3	6	6	6	2	5	5	6	5	6	6	5	4	5	3	4	5	5	5	6	4	3	3	4
3	3	4	3	3	3	3	4	3	5	4	2	3	3	5	4	3	4	3	4	4	4	5	7	4	4	3	5	4	4
4	3	3	3	3	3	4	4	4	2	3	3	3	2	4	4	5	5	4	5	6	5	7	7	6	5	5	7	3	4
3	3	3	3	3	4	4	5	5	4	3	3	3	4	5	2	3	5	4	5	6	4	5	6	4	5	3	7	1	5
3	3	3	3	4	3	4	2	3	2	3	4	2	3	4	4	4	5	4	5	7	5	7	6	4	4	6	7	2	6
3	3	3	3	3	4	3	1	6	3	4	4	1	4	4	6	2	3	3	4	3	5	4	5	5	3	4	5	6	3
3	4	3	3	4	3	3	6	5	6	6	6	6	6	5	6	4	5	4	5	3	2	3	3	2	4	3	6	6	2
3	4	4	4	3	4	3	3	5	4	4	5	4	6	6	4	4	5	4	5	7	6	6	6	5	7	4	6	3	5
3	3	3	3	3	3	3	3	5	6	4	6	6	5	4	6	2	3	3	3	4	5	4	6	3	4	3	3	3	4
3	3	3	4	3	3	4	6	6	5	5	5	5	5	5	6	6	4	4	5	3	3	5	3	4	4	4	5	3	2
3	3	4	4	3	3	3	2	4	3	3	2	5	2	2	3	3	5	4	5	4	6	7	4	6	6	6	6	1	5
3	3	4	3	3	3	3	1	2	1	1	2	3	1	1	1	3	4	3	4	3	5	3	3	5	6	3	4	5	4
4	3	3	3	3	3	3	4	5	5	4	5	6	4	3	5	5	5	4	5	5	7	7	7	5	7	7	7	2	7
3	3	4	3	3	3	3	5	6	4	4	6	5	5	6	3	5	3	2	3	3	3	3	3	4	2	2	3	5	3
4	3	3	3	3	3	3	4	4	5	4	5	4	3	3	5	4	4	4	5	4	3	3	5	5	6	6	5	3	5
4	3	3	3	3	4	4	2	3	2	2	5	4	3	2	2	2	5	4	5	6	7	7	6	5	5	5	7	3	6
3	3	3	3	3	3	3	5	5	4	4	5	4	4	5	5	5	4	3	4	5	5	5	5	4	4	6	5	4	6
3	3	3	3	3	4	3	6	5	3	6	4	6	4	5	6	4	5	4	5	6	7	5	6	5	6	5	7	2	6
3	3	3	4	4	3	3	5	4	3	5	4	4	4	3	3	4	5	4	5	5	7	5	5	4	7	6	6	2	6
3	3	4	4	3	4	3	6	5	4	4	4	3	5	6	4	4	5	4	5	5	4	6	7	5	7	5	4	2	5
3	3	3	4	3	4	4	1	1	2	1	2	1	1	1	2	1	5	4	5	5	6	6	5	7	7	5	5	1	4
3	4	3	4	4	3	3	6	4	5	5	6	6	6	4	6	6	5	4	5	2	4	6	5	4	5	4	4	5	5
